# Supplementary material for: Streptococcus suis avian expansion suggests shared antibiotic use drives host jumps
Source: BMC Biol. 2025 Dec 2;23:358. doi: 10.1186/s12915-025-02477-4 (PMC12690903; doi:10.1186/s12915-025-02477-4)
Supplement: Supplementary file 1 — Additional file 1: Additional File 1 contains all the supplementary tables mentioned in the manuscript. These tables contain information on the used dataset (Tables S1-5), metadata of the phylogenetic trees (Tables S6, S7, S15 and S28), detailed background information on the performed analyses (Tables S8, S9, S18 and S19), as well as the detailed results and statistics of these analyses (Tables S10-S17, S20-27). [file 12915_2025_2477_MOESM1_ESM.xlsx]

## Sheet: Contents
Additonal file 1
Title	Legend
Table S1. S. suis infections in different host species.	Available online publications on S. suis found in species other than pigs or human. The different columns show the investigated animal species, the isolation country, disease symptoms, sampling location, serotype and antibiotic resistance.
Table S2. Background information of S. suis isolates isolated in Berlin.	Detailed information on the S. suis bird strains isolated in Berlin from 2016 to 2024. From the bird strains IMT52389 was identified as the causative agent of the disease. For IMT52716 and IMT42073 S. suis acting as a primary pathogen is possible, but unclear and the remaining three strains were probably secondary invaders. Regarding the cat, dog, rat, and cattle isolates, more strains acted as t…
Table S3. Publicly available S. suis isolates from other species than pigs or human.	Detailed information on the online available isolates including BioProject, BioSample, SRA numbers and publication DOIs were available. The comment column states whether the isolate was used in the present project.
Table S4. Sequence type and clonal complex analysis	Overview of the strain IDs downloaded from PubMLST (49) and the avian and animal isolates, their allelic profiles and sequence types (ST). Allelic profiles were analysed with PubMLST and clonal complexes with PHYLOViZ Online which is based on the goeBURST algorithm (49-51). The new clonal complex was named CC4014 after the most prominent ST.
Table S5. Lineage subset for phylogenetic tree.	Overview of strains from a previous study that were included in the phylogenetic tree analysis (Figure 1) (16). One strain of each former identified lineage (589 in total) was included.
Table S6. Metadata of the phylogenetic trees in Figures 1A and S9.	Prokka v.1.13.3 was used to annotate the genomes (52). Orthologous genes were identified, and alignments of the shared genes were created with Panaroo v.1.2.7 (53). The approximately-maximum-likelihood phylogenetic tree was created using Fasttree7 and visualized with ITOL (54). The table shows the metadata for the host species as well as lineage and outgroup affiliation.
Table S7. Metadata of the phylogenetic tree in Figure 1B.	Prokka v.1.13.3 was used to annotate the genomes (52). Orthologous genes were identified, and alignments of the shared genes were created with Panaroo v.1.2.7 (53). The approximately-maximum-likelihood phylogenetic tree was created using Fasttree7 and visualized with ITOL (54). The table shows the metadata for host species, health status and serotype for the pruned tree.
Table S8. S. suis virulence genes included in the analysis	S. suis virulence gene list used in the ABRicate analysis (56) is based on previous publications and has already been used in Murray et al. 2021 (57).
Table S9. Classification of isolates in different groups.	For the different analyses the S. suis strains were divided into six different groups: The pathogenic group comprises 1523, the commensal group 1554 and the animal group 8 isolates. The multi-host clade group was subdivided into three different group comprising the other group with 4, the bird group with 25, and the pig group with 43 isolates. Strain names are listed for each group. The classific…
Table S10. Numbers of virulence genes in the different S. suis isolates.	The number of virulence genes was determined with ABRicate (56) and the virulence gene list shown in Table S8. The isolates are displayed in the same order as in Murray et al. 2023 where additional information on the strains can be found in Table S1 (16). New strains were added at the bottom.
Table S11. Statistical analysis of genome size and virulence genes	Statistical analysis was performed with R 4.2.3 and the package dplyr (61, 62). Data were analysed by Kruskal-Wallis test followed by Dunn’s multiple comparisons test. Sample size is given in the legend of Figure 2.
TableS12. Genome size of the different S. suis isolates.	The total length of the genomes was analysed with QUAST (63). The table is in the same order as in the publication from Murray et al. where additional information on the strains can be found in Table S1 (16). New strains were added at the bottom.
Table S13. Scoary results for genes present in bird species.	Pan-GWAS results performed with Scoary (64). Gene presence/absence was investigated for its association with the trait bird species. Genes with a Bonferroni p-value <0.05 were included in further analysis and are depicted in the table.
Table S14. Scoary results for genes present in bird and other species.	Pan-GWAS results performed with Scoary (64). Gene presence/absence was investigated for its association with the trait other species or bird species. Genes with a Bonferroni p-value <0.05 were included in further analysis and are depicted in the table.
Table S15. Number of MGEs and metadata of the phylogenetic trees in Figure 3.	Prokka v.1.13.3 was used to annotate the genomes (52). Orthologous genes were identified, and alignments of the shared genes were created with Panaroo v.1.2.7 (53). The approximately-maximum-likelihood phylogenetic tree was created using Fasttree7, visualized with ITOL v.6.7.3 (54) and pruned as shown in Figure 1B. The table shows the metadata for the country of origin as well as the presence and…
Table S16: Potential mobile genetic elements (MGEs) and their possible functions.	Fifteen potential MGEs were identified. A potential MGE consists of at least two neighbouring genes. The different columns show the gene name, the locus in the 3539_Bird strain, their presence in bird and other strains, and their possible function determined by PROKKA annotation, online BLAST analysis and Alphafold analysis. Moreover, the closest non-S.suis BLAST hit is included (52,67,68).
Table S17: CFUs and statistical analysis of the blood survival experiments	Heparinized blood samples of chicken and pigs, respectively, were inoculated with different S. suis bird strains (IMT49137, IMT49871, IMT50864) or the porcine strains S10, T15 and PH-105 as a control. S10 and T15 belong to a pathogenic lineage, whereas strain PH-105 was isolated from the tonsil of a healthy pig (commensal isolate) (16). Table shows CFUs in THB medium and blood samples at time poi…
Table S18. Additionally added antimicrobial resistance (AMR) genes.	Added AMR genes are based on the publication by Hadjirin et al. (83) as not all S. suis AMR genes are listed in the CARD database (84). The table shows the gene, the antibiotic class and the amino acid sequence.
Table S19. Antibiotic classes.	The classification of the antimicrobial resistance (AMR) genes into the different AMR classes is based on the publication by Hadjirin et al. and the information in the CARD database (83, 84).
Table S20. Numbers of antimicrobial resistance (AMR) genes in CARD database.	Antimicrobial resistance genes were analysed with ABRicate and based on genes found in the CARD database (56, 84). Absent genes are marked in red, present genes in green. The second column shows the total number of antibiotic genes for each strain. The table is in the same order as in the publication from Murray et al. where additional information on the strains can be found in Table S1 (16). New…
Table S21. Numbers of antimicrobial resistance genes in supplementary database.	S. suis specific antimicrobial resistance (AMR) determinants were investigated with ABRicate based on the AMR gene list in Table S4 (56, 83). Absent genes are marked in red, present genes in green. The second column shows the total number of antibiotic genes for each strain. The table is in the same order as in the publication from Murray et al. where additional information on the strains can be …
Table S22. Numbers of antibiotic classes in the different S. suis isolates.	Absent classes are shown in red, present classes in green. The second column shows the total number of antibiotic classes for each strain. The table is in the same order as in the publication from Murray et al. where additional information on the strains can be found in Table S1 (16). New strains were added at the bottom. The number of AMR classes was determined using R (61). The R script is prov…
Table S23. Statistical analysis of antimicrobial resistance (AMR) genes and classes.	Statistical analysis was performed with R 4.2.3 and the package dplyr (61, 62). Data were analysed by Kruskal-Wallis test followed by Dunn’s multiple comparisons test. Sample size is given in the legend of Figure 5.
Table S24. Numbers of genes in antibiotic classes in the different S. suis isolates.	Absent classes are shown in red, present classes in greenish colours. The darker the green colour, the more genes per class are present. As a maximum, seven AMR genes were detected in one class. The table is in the same order as in the publication from Murray et al. where additional information on the strains can be found in Table S1 (16). New strains were added at the bottom. The number of AMR g…
Table S25. Statistical analysis of antimicrobial resistance (AMR) genes per class.	Statistical analysis was performed with R v4.2.3 and the package dplyr (61, 62). Data were analysed by Kruskal-Wallis test followed by Dunn’s multiple comparisons test. Sample size is given in the legend of Figure 5.
Table S26. Allele numbers of pbp genes.	Two different pbp genes were detected in our strain collection, pbp2b and pbp2x. For a resistance phenotype certain alleles need to be present in these genes. Absence of alleles is marked in red, presence in green. The darker the green colour, the more alleles are present. A maximum of four alleles per gene is possible. The table is in the same order as in the publication from Murray et al. where…
Table S27. Statistical analysis of pbp alleles.	Statistical analysis was performed with R v4.2.3 and the package dplyr (61, 62). Data were analysed by Kruskal-Wallis test followed by Dunn’s multiple comparisons test. Sample size is given in the legend of Figure S6.
Table S28. Metadata of the BEAST tree in Figures 6, S7 and S8.	Recombination was stripped out using Gubbins v3.3.1 (93). Gaps were removed with the ape package in R (87). The phylogenetic tree was created with BEAST and visualised in ITOL (45, 54). The table shows the metadata for the country of origin, the presence and absence of antimicrobial resistance (AMR) genes in the different antibiotic classes. Only AMR genes that were present in at least one of the…

## Sheet: Table S1
Table S1. S. suis infections in different host species
Publication	Authors	Date of publication	DOI	Investigated animal species	Country	Disease symptoms	Sampling location	Serotype	Antibiotic resistance	Other
Streptococcus suis and other streptococcal species as a cause of extramammary infection in ruminants	Hommez et al.	1988		Ruminants	Belgium	Extramammary infection				Article not available.
Characteristics of different Streptococcus suis ecovars and description of a simplified identification method	Devriese et al.	1991	10.1016/0378-1135(91)90050-p.	Sheep, cattle, horses		Not specified.	Sheep: brain, lung and pleural lesions; Cattle: intestine; Horse: intestine and tarsal joint	No reaction with caspular antisera 1-8	Not tested.	Different biochmeical characteristics in strains from different host species.
Enterococcal and streptococcal species isolated from faeces of calves, young cattle and dairy cows	Devriese et al.	1992	0.1111/j.1365-2672.1992.tb04877.x.	Calves (pre-ruminant and ruminating), young cattle, dairy cows		No symptoms	Rectal content	Not tested.	Not tested.	S. suis was only found in two of the ruminating young cattle.
Identification and composition of the tonsillar and anal enterococcal and streptococcal flora of dogs and cats	Devriese et al.	1992	10.1111/j.1365-2672.1992.tb04998.x.	Cats and dogs	Belgium	Animals that did not suffer from enteritis and without antibiotic treatment.	Anal swabs	Not tested.	Not tested.	Unusual biochemical characteristics in strains isolated from cats and dogs.
						Not specified.	Tonsils of euthanizied or dead animals
Serotypes and putative virulence markers of Streptococcus suis isolates from cats and dogs	Salasia et al.	1994	10.1016/0034-5288(94)90070-1.	Cats and dogs	Belgium	Not specified.	Tonsils, anal flora, skin	1/2, 4, 9, 20, 22, 26 and non-typeable	Not tested.	Only one culture positive for classical virulence factors MRP and EF-related protein (serotype 1/2).
Streptococcus suis infections in birds	Devriese et al.	1994	10.1080/03079459408419040.	Different bird species (psittacine birds, zebtra inches, bullfinches, canaries, duck)		Psitaccines: multiple losses	Lung, kidney	9 or non-typeable	Not tested.	S. suis was mostly isolated among other pathogens.
						Zebra finch: sudden death
					Import from Japan	Bullfinch: mortality	Spleen
						Canaries: sick and died	Lung
						Duck: Sudden death	Lung, kidney
Isolation of Streptococcus suis from a young wild boar	Higgins et al.	1997		Wild boar	Canada	Pneumonia and diarrhea	Lung	2	Not tested.	Co-infection with Escherichia coli. Three litters in the herd were affected. Infection might have spread from a pg herd on the same farm.
Endocarditis and Meningitis Caused by Streptococcus suis After Cardiac Surgery in a Sheep	Wilson and Griffith	2000		Sheep		Labored respirations, anorexia, weakness, ataxia and fever, endocarditis, meningitis	Blood	S. suis type II	Cephalosporins, gentamicin, erythromycin, lincomycin, penicillin	Infection occured after implantation of a cardiac devise for research purposes. Histopathologic lesions were similar to disease described in pigs.
Pneumonia in calves: characterization of the bacterial spectrum and the resistance patterns to antimicrobial drugs	Vogel et al.	2001		Cattle (calves)		Pneumonia and healthy animals		Not stated in the abstract.	Not stated in the abstract.	S. suis was isolated amongst other bacterial pathogens.
						Calves after slaughter	Lungs without lesions
Prevalence of Streptococcus suis genotypes in wild boars of Northwestern Germany	Baums et al.	2007	10.1128/AEM.01800-06	Wild boar	Germany			2,7,9 and not-typeable	Not tested.	S. suis was isolated from 92% of the tested wild boars. Most of the serotype 2 isolates were positive for mrp, sly and epf.
Isolation of Streptococcus suis from a cat with meningoencephalitis	Roels et al.	2009	10.1016/j.vetmic.2008.11.006.	Cat	Belgium	Progressive nervous symptoms such as ataxia, weakness, anorexia and hyperthermia, conjunctivitis, leptomeningitis	Brain, kidneys, liver and spleen	Non-typeable	Not tested.	Conjucitivits as first probable infection site, no contact of the cat, breeder or owner to pigs or swine products.
Isolation of Streptococcus suis from the urine of a clinically ill dog	Muckle et al.	2010		Dog	Canada	Lethargy, anorexia, polyuria, polydipsia, intermittent vomiting, fever	Urine	8	Not tested.	Dog had no contact to pigs but was fed with pig ear treats. First report of S. suis isolated from a clincally ill dog.
Genetic analysis of Streptococcus suis isolates from wild rabbits	Sánchez del Rey et al.	2013	10.1016/j.vetmic.2013.04.025.	Wild rabbits	Spain	Not specified.	Nasal or tonsil swabs	9, 31, or non- typeable	Not tested.	Wild rabitts might represent reservoir but unlikely to be source of infection for humands or pigs. 33.3 % percent of sampled rabbits were positive for S. suis
Isolation and characterization of a Streptococcus suis serotype 9 from a wild cat	Tang et al.	2016	/	Wild cat		Not specified.		9	Tetracyline	Potential of transmission of S. suis from wild cats to humans.
Isolation and partial characterization of Streptococcus suis from clinical cases in cattle	Okwumabua et al.	2017	10.1177/1040638717690014.	Cattle	USA	Different syptoms: respiratory symptoms, sepsis, conjunctvitis, abortion, mastitis but isolation of S. suis with other pathogens	Lung, transtracheal aspirate, kidney, intestine, liver, conjunctiva, heart, placenta, milk	Non- typeable for serotypes 1/2, 1, 2, 7 and 9	Sulfadimethoxine, oxytetracycline, chlortetracycline, neomycin, tilmicosin, clindamycin, spectinomycin, gentamicin, and enrofloxacin	Similar patholgoies in calves and pigs. 67 % of the strains isolated from cattle were multi-drug resistant.
Urban Wild Boars and Risk for Zoonotic Streptococcus suis, Spain	Fernández-Aguilar et al.	2018	10.3201/eid2406.171271	Wild boar	Spain	No clinical symptoms	Tonsil and nasal swabs	17 different serotypes, including serotype 2 (3x), some non-typeable isolates	Not tested.	S. suis was isolated from 84 % of all sampled wild boars. Serotype 2 strains were positive for mrp, ef and sly.
Sepsis Caused by Streptococcus suis Serotype 2 in a Eurasian River Otter (Lutra lutra) in the Republic of Korea	Oh et al.	2018	10.7589/2017-11-281.	River otter (Lutra lutra)	Korea	Fever, neurologic symptoms, systemic infection	Blood	2	Not tested.	Strain isolated from otter genetically closely related to isolates from domestic pigs. Environmental cpntaination of the river due to pig farms nearby possible.Teh strain was tested positive for the virulence factors hyaluronidase (hyl), arginine deiminase (arcA) and protective antigen (bay046), but negative for MRP, SLY and EF.
Carriage of the zoonotic organism Streptococcus suis in chicken flocks in Vietnam	Nhung et al.	2020	10.1111/zph.12711	Chicken	Vietnam	No clinical symptoms	Swabs from infraorbital sinus	Not serotype 2	Tetracycline, clindamycin, erythromycin, penicillin, ceftriaxone	Chicken are a reservoir of S. suis even without contact to pigs. 95% of the chicken isolates were multi-drug resistant
Identification of Streptococcus suis in a cat with endomyocarditis	Wood et al.	2021	10.1177/20551169211012346	Cat	USA	Fever, lethargy, anorexia,weakness, respiratory distress, bacterimia, endomyocarditis	Blood	Not tested.	Not tested.	No known contact of the cat to pigs or swine products.
Streptococcus suis is a lethal pathogen in snakeskin gourami, Trichopodus pectoralis	Dinh-Hung et al.	2022	https://doi.org/10.1016/j.aquaculture.2022.739173	Snakeskin gourami, fish (Trichopodus pectoralis)	Southeast Asia	Exophtalmos, erratic swimming, marked hemorrhage, corneal opacities, erosion of the caudal fin, necrotic and hemorrhagic liver	Brain, head kidney	Negative for serotypes 1/2 and 2	Not tested.	Source of infection is unclear. Streptococcosis important bacterial infection in fish, but first report of S. suis infection. Symptoms similr to classical streptococcosis in fish.
Whole genome sequencing of Streptococcus suis revealed potential drug resistance and zoonotic transmission in companion cat	Lee et al.	2024	10.47665/tb.41.1.012	Cat	Malaysia	Open wound but no signs of fever or neurological syndrome	Oral cavity	8	Macrolide, lincosamide, streptogramin B, fluoroquinolone,and glycopeptide (analysis via AMR gene prediction)	3.4% of the tested cats were positive for S. suis, all the dogs were negative.

## Sheet: Table S2
Table S2. Background information of S. suis bird strains isolated in Berlin
Strain	Isolation Date	Species	Age Group	Sex	Geography	Report	Sample type	Comment
IMT40696_Dog	2016	Dog	11 years	Male	03172 Schenkendöbern	Wound	Wound swap
IMT42073_Bird	2017	Budgerigar	4 years	Male	13127 Berlin	Sudden death	Organ material
IMT43363_Bird	2017	Budgerigar	Adult	Unknown	13127 Berlin	Sudden death	Organ material
IMT44590_Dog	2018	Dog	2 years	Male	14195 Trebbin	Unknown	Swap
IMT45074_Dog	2018	Dog	3 years	Male	14165 Berlin	Wouded by wild boar	Wound swap
IMT45178_Cattle	2018	Cattle	Unknown	Unknown	12355 Berlin	Unknown	Blood culture
IMT47252_Cattle	2019	Cattle	2.5 months	Female	14929 Treuenbrietzen	Unknown	Tracheal lavage sample
IMT49137_Bird	2020	Blue tit	Unknown	Unknown	10315 Berlin	Sudden death	Bacterial isolate from the lung
IMT49673_Rat	2020	Rat	1 year	Female	14163 Berlin	Pneumonia, pleuritis	Organ material
IMT49871_Bird	2020	Canary	Unknown	Unknown	45896 Gelsenkirchen	Organ lesions	Organ swap
IMT50864_Bird	2021	Budgerigar	1 year	Female	515403 Rösrath	Crop inflammation	Crop material
IMT52389_Bird	2022	Budgerigar	6 months	Unknown	45896 Gelsenkirchen-Buer (postcode pathology lab)	Chronic enteritis	Lung swap	Pretreated with antibiotics
IMT52716_Bird	2022	Budgerigar	Unknown	Male	51503 Rösrath	Control examination	Crop swap	Not pretreated with anitbiotics
IMT53434_Cattle	2023	Cattle	2 days	Male	Germany	Omphalitis	Umbilical swap	Excluded from further analysis due to formation of outgroup on phylogenetic tree
IMT54075_Cattle	2023	Cattle	1 day	Male	Germany	Healthy	Umbilical swap
IMT55018_Cat	2024	Cat	3 years	Female	13409 Berlin	Rhinitis	Nasal swap
IMT55097_Dog	2024	Dog	Unknown	Unknown	45896 Gelsenkirchen-Buer (postcode veterinary practice)	Pneumonia, enteritis	Lung

## Sheet: Table S3
Table S3. Publicly available S. suis isolates from other species than pigs or human
BioProject	BioSample	SRA	submitted by	collected by	collection date	geographic location	host	host disease	isolation source	Sequence available	Publication DOI	Comment
PRJNA922383	SAMN32652950	SRS16756377	Universiti Putra Malaysia	Lee Chee Yien, Ooi Peck Toung	2020-08-19	Malaysia, Selangor	Cat	Open wound	Oral cavity	Yes	https://doi.org/10.47665/tb.41.1.012	Included.
PRJNA626534	SAMN14643650 SAMN14643646 SAMN14643636 SAMN14643629 SAMN14643623 SAMN14643622 SAMN14643621 SAMN14643620 SAMN14643619 SAMN14643618 SAMN14643617 SAMN14643616 SAMN14643615 SAMN14643614 SAMN14643613 SAMN14643612 SAMN14643609 SAMN14643598 SAMN14643593 SAMN14643592	SRS6504756 SRS6504752 SRS6504741 SRS6504733 SRS6504727 SRS6504726 SRS6504724 SRS6504723 SRS6504722 SRS6504721 SRS6504720 SRS6504719 SRS6504718 SRS6504717 SRS6504716 SRS6504715 SRS6504711 SRS6504757 SRS6504703 SRS6504702	Oxford University Clinical Research Unit	Nhung et al.	02-07/2018	Vietnam, Mekong Delta,	Chicken (20)	Healthy individuals	Infraorbital sinus	Yes	doi:10.1111/zph.12711	The follwoing strain needed to be excluded as it was not classfied as S. suis: SRS6504741 (3520).
PRJNA626534	SAMN14643649 SAMN14643648 SAMN14643647 SAMN14643645 SAMN14643644 SAMN14643643 SAMN14643642 SAMN14643641 SAMN14643640 SAMN14643639 SAMN14643638 SAMN14643637 SAMN14643635 SAMN14643634 SAMN14643633 SAMN14643632 SAMN14643631 SAMN14643630 SAMN14643628 SAMN14643627 SAMN14643626 SAMN14643625 SAMN14643624 SAMN14643611 SAMN14643610 SAMN14643608 SAMN14643607 SAMN14643606 SAMN14643605 SAMN14643604 SAMN14643…	SRS6504754 SRS6504755 SRS6504753 SRS6504751 SRS6504750 SRS6504749 SRS6504748 SRS6504746 SRS6504745 SRS6504744 SRS6504743 SRS6504742 SRS6504740 SRS6504739 SRS6504738 SRS6504737 SRS6504735 SRS6504734 SRS6504732 SRS6504731 SRS6504730 SRS6504729 SRS6504728 SRS6504713 SRS6504712 SRS6504710 SRS6504709 SRS6504708 SRS6504707 SRS6504706 SRS6504705 SRS6504704 SRS6504760 SRS6504759 SRS6504758 SRS6504747 SRS…	Oxford University Clinical Research Unit	Nhung et al.	02-07/2018	Vietnam, Mekong Delta,	Pigs (39)	Healthy individuals	Tonsil	Yes	doi:10.1111/zph.12711	Most of these strains formed clear otugroup on phylogenetic tree and were therefore excluded from the analysis. Only the following strains were included: SRS6504743 (3518), SRS6504742 (3519), SRS6504740 (3521), SRS6504738 (3523), SRS6504737 (3524), SRS6504735 (3526), SRS6504731 (3530).
PRJNA553628	SAMN12241645	SRS5477704	Chonbuk National University		2013-01-01	South Korea, Ik-san	River otter	septicemia	Missing	Yes,	10.7589/2017-11-281	Only assembled genome available. Included.
PRJNA196953	SAMN02469500		National Institute for Communicable Disease Control and Prevention,State Key Laboratory for Infectious Disease Prevention and Control			Canada	Lamb		Joints of a diseased lamb	Yes	10.1371/journal.pone.0072070	Excluded due to quality control reasons and as it was not qualified as S.suis.
PRJNA808859	SAMN26116929			Huazhong Agricultural University	2019	China	Chicken (20)	missing	Missing	No
PRJNA808859	SAMN26116928			Huazhong Agricultural University	2019	China	Chicken (20)	missing	Missing	No
PRJNA808859	SAMN26116927			Huazhong Agricultural University	2019	China	Chicken (20)	missing	Missing	No
PRJNA808859	SAMN26116926			Huazhong Agricultural University	2019	China	Chicken (20)	missing	Missing	No
PRJNA590796	SAMN13339030	sra_10-36905	Northern Arizona University			USA, Wisconsin	Cattle	Meningitis; Pneumonia; Intestinal serosal hemorrage	Brain	Yes	10.1128/MRA.00153-20	Excluded due to quality control reasons.
PRJNA838757	SAMN28462640		National Science and Technology Development Agency (NSTDA)	HT. Dong and S. Senapin, Faculty of Science, Mahidol University, Thailand	2021-06	Thailand	Fish (Trichopodus pectoralis)		Head and kidney of the diseased fish	Yes	https://doi.org/10.1016/j.aquaculture.2022.739173	Only assembled genome available. Included.

## Sheet: Table S4
Table S4. Sequence type and clonal complex analysis
	Housekeeping gene loci
ID	aroA	cpn60	dpr	gki	mutS	recA	thrA	ST	Clonal complex
4	1	1	1	1	1	1	1	1
5	1	1	1	1	1	1	1	1
6	1	1	1	1	1	1	1	1
7	1	1	1	1	1	1	1	1
8	1	1	1	1	1	1	1	1
13	1	1	1	1	1	1	1	1
14	1	1	1	1	1	1	1	1
15	1	1	1	1	1	1	1	1
16	1	1	1	1	1	1	1	1
23	1	1	1	1	1	1	1	1
25	1	1	1	1	1	1	1	1
32	1	1	1	1	1	1	1	1
33	1	1	1	1	1	1	1	1
34	1	1	1	1	1	1	1	1
36	1	1	1	1	1	1	1	1
40	1	1	1	1	1	1	1	1
41	1	1	1	1	1	1	1	1
42	1	1	1	1	1	1	1	1
44	1	1	1	1	1	1	1	1
45	1	1	1	1	1	1	1	1
46	1	1	1	1	1	1	1	1
48	1	1	1	1	1	1	1	1
52	1	1	1	1	1	1	1	1
53	1	1	1	1	1	1	1	1
54	1	1	1	1	1	1	1	1
58	1	1	1	1	1	1	1	1
60	1	1	1	1	1	1	1	1
61	1	1	1	1	1	1	1	1
63	1	1	1	1	1	1	1	1
64	1	1	1	1	1	1	1	1
65	1	1	1	1	1	1	1	1
66	1	1	1	1	1	1	1	1
67	1	1	1	1	1	1	1	1
68	1	1	1	1	1	1	1	1
69	1	1	1	1	1	1	1	1
70	1	1	1	1	1	1	1	1
74	1	1	1	1	1	1	1	1
76	1	1	1	1	1	1	1	1
78	1	1	1	1	1	1	1	1
84	1	1	1	1	1	1	1	1
86	1	1	1	1	1	1	1	1
88	1	1	1	1	1	1	1	1
89	1	1	1	1	1	1	1	1
93	1	1	1	1	1	1	1	1
95	1	1	1	1	1	1	1	1
96	1	1	1	1	1	1	1	1
97	1	1	1	1	1	1	1	1
98	1	1	1	1	1	1	1	1
99	1	1	1	1	1	1	1	1
101	1	1	1	1	1	1	1	1
104	1	1	1	1	1	1	1	1
105	1	1	1	1	1	1	1	1
106	1	1	1	1	1	1	1	1
107	1	1	1	1	1	1	1	1
115	1	1	1	1	1	1	1	1
116	1	1	1	1	1	1	1	1
125	1	1	1	1	1	1	1	1
128	1	1	1	1	1	1	1	1
130	1	1	1	1	1	1	1	1
131	1	1	1	1	1	1	1	1
132	1	1	1	1	1	1	1	1
136	1	1	1	1	1	1	1	1
138	1	1	1	1	1	1	1	1
139	1	1	1	1	1	1	1	1
140	1	1	1	1	1	1	1	1
141	1	1	1	1	1	1	1	1
142	1	1	1	1	1	1	1	1
143	1	1	1	1	1	1	1	1
146	1	1	1	1	1	1	1	1
147	1	1	1	1	1	1	1	1
150	1	1	1	1	1	1	1	1
151	1	1	1	1	1	1	1	1
152	1	1	1	1	1	1	1	1
153	1	1	1	1	1	1	1	1
154	1	1	1	1	1	1	1	1
155	1	1	1	1	1	1	1	1
156	1	1	1	1	1	1	1	1
160	1	1	1	1	1	1	1	1
161	1	1	1	1	1	1	1	1
166	1	1	1	1	1	1	1	1
169	1	1	1	1	1	1	1	1
170	1	1	1	1	1	1	1	1
171	1	1	1	1	1	1	1	1
172	1	1	1	1	1	1	1	1
173	1	1	1	1	1	1	1	1
174	1	1	1	1	1	1	1	1
176	1	1	1	1	1	1	1	1
177	1	1	1	1	1	1	1	1
178	1	1	1	1	1	1	1	1
179	1	1	1	1	1	1	1	1
180	1	1	1	1	1	1	1	1
181	1	1	1	1	1	1	1	1
183	1	1	1	1	1	1	1	1
187	1	1	1	1	1	1	1	1
188	1	1	1	1	1	1	1	1
189	1	1	1	1	1	1	1	1
190	1	1	1	1	1	1	1	1
193	1	1	1	1	1	1	1	1
196	1	1	1	1	1	1	1	1
197	1	1	1	1	1	1	1	1
199	1	1	1	1	1	1	1	1
201	1	1	1	1	1	1	1	1
208	1	1	1	1	1	1	1	1
212	1	1	1	1	1	1	1	1
213	1	1	1	1	1	1	1	1
214	1	1	1	1	1	1	1	1
215	1	1	1	1	1	1	1	1
218	1	1	1	1	1	1	1	1
219	1	1	1	1	1	1	1	1
220	1	1	1	1	1	1	1	1
221	1	1	1	1	1	1	1	1
223	1	1	1	1	1	1	1	1
224	1	1	1	1	1	1	1	1
226	1	1	1	1	1	1	1	1
227	1	1	1	1	1	1	1	1
228	1	1	1	1	1	1	1	1
229	1	1	1	1	1	1	1	1
234	1	1	1	1	1	1	1	1
238	1	1	1	1	1	1	1	1
239	1	1	1	1	1	1	1	1
240	1	1	1	1	1	1	1	1
241	1	1	1	1	1	1	1	1
242	1	1	1	1	1	1	1	1
243	1	1	1	1	1	1	1	1
246	1	1	1	1	1	1	1	1
247	1	1	1	1	1	1	1	1
248	1	1	1	1	1	1	1	1
250	1	1	1	1	1	1	1	1
251	1	1	1	1	1	1	1	1
252	1	1	1	1	1	1	1	1
253	1	1	1	1	1	1	1	1
255	1	1	1	1	1	1	1	1
256	1	1	1	1	1	1	1	1
257	1	1	1	1	1	1	1	1
259	1	1	1	1	1	1	1	1
283	1	1	1	1	1	1	1	1
284	1	1	1	1	1	1	1	1
285	1	1	1	1	1	1	1	1
286	1	1	1	1	1	1	1	1
287	1	1	1	1	1	1	1	1
300	1	1	1	1	1	1	1	1
302	1	1	1	1	1	1	1	1
305	1	1	1	1	1	1	1	1
323	1	1	1	1	1	1	1	1
324	1	1	1	1	1	1	1	1
325	1	1	1	1	1	1	1	1
326	1	1	1	1	1	1	1	1
327	1	1	1	1	1	1	1	1
328	1	1	1	1	1	1	1	1
329	1	1	1	1	1	1	1	1
330	1	1	1	1	1	1	1	1
331	1	1	1	1	1	1	1	1
332	1	1	1	1	1	1	1	1
333	1	1	1	1	1	1	1	1
334	1	1	1	1	1	1	1	1
335	1	1	1	1	1	1	1	1
336	1	1	1	1	1	1	1	1
337	1	1	1	1	1	1	1	1
338	1	1	1	1	1	1	1	1
339	1	1	1	1	1	1	1	1
340	1	1	1	1	1	1	1	1
341	1	1	1	1	1	1	1	1
342	1	1	1	1	1	1	1	1
343	1	1	1	1	1	1	1	1
344	1	1	1	1	1	1	1	1
345	1	1	1	1	1	1	1	1
346	1	1	1	1	1	1	1	1
347	1	1	1	1	1	1	1	1
348	1	1	1	1	1	1	1	1
349	1	1	1	1	1	1	1	1
350	1	1	1	1	1	1	1	1
351	1	1	1	1	1	1	1	1
352	1	1	1	1	1	1	1	1
353	1	1	1	1	1	1	1	1
354	1	1	1	1	1	1	1	1
355	1	1	1	1	1	1	1	1
356	1	1	1	1	1	1	1	1
357	1	1	1	1	1	1	1	1
358	1	1	1	1	1	1	1	1
359	1	1	1	1	1	1	1	1
360	1	1	1	1	1	1	1	1
361	1	1	1	1	1	1	1	1
362	1	1	1	1	1	1	1	1
374	1	1	1	1	1	1	1	1
381	1	1	1	1	1	1	1	1
388	1	1	1	1	1	1	1	1
390	1	1	1	1	1	1	1	1
391	1	1	1	1	1	1	1	1
474	1	1	1	1	1	1	1	1
475	1	1	1	1	1	1	1	1
476	1	1	1	1	1	1	1	1
477	1	1	1	1	1	1	1	1
478	1	1	1	1	1	1	1	1
579	1	1	1	1	1	1	1	1
580	1	1	1	1	1	1	1	1
581	1	1	1	1	1	1	1	1
582	1	1	1	1	1	1	1	1
605	1	1	1	1	1	1	1	1
680	1	1	1	1	1	1	1	1
681	1	1	1	1	1	1	1	1
682	1	1	1	1	1	1	1	1
683	1	1	1	1	1	1	1	1
684	1	1	1	1	1	1	1	1
685	1	1	1	1	1	1	1	1
686	1	1	1	1	1	1	1	1
687	1	1	1	1	1	1	1	1
688	1	1	1	1	1	1	1	1
690	1	1	1	1	1	1	1	1
691	1	1	1	1	1	1	1	1
693	1	1	1	1	1	1	1	1
694	1	1	1	1	1	1	1	1
696	1	1	1	1	1	1	1	1
697	1	1	1	1	1	1	1	1
698	1	1	1	1	1	1	1	1
699	1	1	1	1	1	1	1	1
700	1	1	1	1	1	1	1	1
701	1	1	1	1	1	1	1	1
703	1	1	1	1	1	1	1	1
704	1	1	1	1	1	1	1	1
705	1	1	1	1	1	1	1	1
706	1	1	1	1	1	1	1	1
707	1	1	1	1	1	1	1	1
708	1	1	1	1	1	1	1	1
710	1	1	1	1	1	1	1	1
712	1	1	1	1	1	1	1	1
714	1	1	1	1	1	1	1	1
715	1	1	1	1	1	1	1	1
716	1	1	1	1	1	1	1	1
718	1	1	1	1	1	1	1	1
719	1	1	1	1	1	1	1	1
720	1	1	1	1	1	1	1	1
721	1	1	1	1	1	1	1	1
722	1	1	1	1	1	1	1	1
724	1	1	1	1	1	1	1	1
725	1	1	1	1	1	1	1	1
726	1	1	1	1	1	1	1	1
727	1	1	1	1	1	1	1	1
728	1	1	1	1	1	1	1	1
730	1	1	1	1	1	1	1	1
731	1	1	1	1	1	1	1	1
732	1	1	1	1	1	1	1	1
733	1	1	1	1	1	1	1	1
734	1	1	1	1	1	1	1	1
735	1	1	1	1	1	1	1	1
736	1	1	1	1	1	1	1	1
740	1	1	1	1	1	1	1	1
742	1	1	1	1	1	1	1	1
750	1	1	1	1	1	1	1	1
751	1	1	1	1	1	1	1	1
752	1	1	1	1	1	1	1	1
753	1	1	1	1	1	1	1	1
754	1	1	1	1	1	1	1	1
755	1	1	1	1	1	1	1	1
756	1	1	1	1	1	1	1	1
757	1	1	1	1	1	1	1	1
758	1	1	1	1	1	1	1	1
759	1	1	1	1	1	1	1	1
760	1	1	1	1	1	1	1	1
761	1	1	1	1	1	1	1	1
762	1	1	1	1	1	1	1	1
763	1	1	1	1	1	1	1	1
764	1	1	1	1	1	1	1	1
765	1	1	1	1	1	1	1	1
766	1	1	1	1	1	1	1	1
767	1	1	1	1	1	1	1	1
768	1	1	1	1	1	1	1	1
769	1	1	1	1	1	1	1	1
770	1	1	1	1	1	1	1	1
771	1	1	1	1	1	1	1	1
772	1	1	1	1	1	1	1	1
773	1	1	1	1	1	1	1	1
774	1	1	1	1	1	1	1	1
775	1	1	1	1	1	1	1	1
776	1	1	1	1	1	1	1	1
777	1	1	1	1	1	1	1	1
778	1	1	1	1	1	1	1	1
779	1	1	1	1	1	1	1	1
780	1	1	1	1	1	1	1	1
781	1	1	1	1	1	1	1	1
782	1	1	1	1	1	1	1	1
783	1	1	1	1	1	1	1	1
784	1	1	1	1	1	1	1	1
785	1	1	1	1	1	1	1	1
786	1	1	1	1	1	1	1	1
787	1	1	1	1	1	1	1	1
788	1	1	1	1	1	1	1	1
789	1	1	1	1	1	1	1	1
790	1	1	1	1	1	1	1	1
791	1	1	1	1	1	1	1	1
792	1	1	1	1	1	1	1	1
793	1	1	1	1	1	1	1	1
794	1	1	1	1	1	1	1	1
795	1	1	1	1	1	1	1	1
796	1	1	1	1	1	1	1	1
797	1	1	1	1	1	1	1	1
798	1	1	1	1	1	1	1	1
799	1	1	1	1	1	1	1	1
800	1	1	1	1	1	1	1	1
801	1	1	1	1	1	1	1	1
802	1	1	1	1	1	1	1	1
803	1	1	1	1	1	1	1	1
804	1	1	1	1	1	1	1	1
805	1	1	1	1	1	1	1	1
806	1	1	1	1	1	1	1	1
807	1	1	1	1	1	1	1	1
808	1	1	1	1	1	1	1	1
809	1	1	1	1	1	1	1	1
810	1	1	1	1	1	1	1	1
811	1	1	1	1	1	1	1	1
812	1	1	1	1	1	1	1	1
813	1	1	1	1	1	1	1	1
814	1	1	1	1	1	1	1	1
815	1	1	1	1	1	1	1	1
816	1	1	1	1	1	1	1	1
817	1	1	1	1	1	1	1	1
818	1	1	1	1	1	1	1	1
819	1	1	1	1	1	1	1	1
820	1	1	1	1	1	1	1	1
920	1	1	1	1	1	1	1	1
921	1	1	1	1	1	1	1	1
922	1	1	1	1	1	1	1	1
925	1	1	1	1	1	1	1	1
927	1	1	1	1	1	1	1	1
930	1	1	1	1	1	1	1	1
931	1	1	1	1	1	1	1	1
932	1	1	1	1	1	1	1	1
934	1	1	1	1	1	1	1	1
935	1	1	1	1	1	1	1	1
939	1	1	1	1	1	1	1	1
940	1	1	1	1	1	1	1	1
949	1	1	1	1	1	1	1	1
950	1	1	1	1	1	1	1	1
951	1	1	1	1	1	1	1	1
952	1	1	1	1	1	1	1	1
953	1	1	1	1	1	1	1	1
958	1	1	1	1	1	1	1	1
960	1	1	1	1	1	1	1	1
961	1	1	1	1	1	1	1	1
977	1	1	1	1	1	1	1	1
987	1	1	1	1	1	1	1	1
992	1	1	1	1	1	1	1	1
1003	1	1	1	1	1	1	1	1
1011	1	1	1	1	1	1	1	1
1013	1	1	1	1	1	1	1	1
1014	1	1	1	1	1	1	1	1
1015	1	1	1	1	1	1	1	1
1016	1	1	1	1	1	1	1	1
1017	1	1	1	1	1	1	1	1
1019	1	1	1	1	1	1	1	1
1028	1	1	1	1	1	1	1	1
1030	1	1	1	1	1	1	1	1
1033	1	1	1	1	1	1	1	1
1034	1	1	1	1	1	1	1	1
1035	1	1	1	1	1	1	1	1
1037	1	1	1	1	1	1	1	1
1038	1	1	1	1	1	1	1	1
1040	1	1	1	1	1	1	1	1
1042	1	1	1	1	1	1	1	1
1048	1	1	1	1	1	1	1	1
1049	1	1	1	1	1	1	1	1
1050	1	1	1	1	1	1	1	1
1056	1	1	1	1	1	1	1	1
1060	1	1	1	1	1	1	1	1
1108	1	1	1	1	1	1	1	1
1109	1	1	1	1	1	1	1	1
1110	1	1	1	1	1	1	1	1
1113	1	1	1	1	1	1	1	1
1114	1	1	1	1	1	1	1	1
1417	1	1	1	1	1	1	1	1
1418	1	1	1	1	1	1	1	1
1419	1	1	1	1	1	1	1	1
1420	1	1	1	1	1	1	1	1
1421	1	1	1	1	1	1	1	1
1422	1	1	1	1	1	1	1	1
1423	1	1	1	1	1	1	1	1
1424	1	1	1	1	1	1	1	1
1425	1	1	1	1	1	1	1	1
1426	1	1	1	1	1	1	1	1
1427	1	1	1	1	1	1	1	1
1428	1	1	1	1	1	1	1	1
1429	1	1	1	1	1	1	1	1
1430	1	1	1	1	1	1	1	1
1431	1	1	1	1	1	1	1	1
1432	1	1	1	1	1	1	1	1
1434	1	1	1	1	1	1	1	1
1435	1	1	1	1	1	1	1	1
1633	1	1	1	1	1	1	1	1
1634	1	1	1	1	1	1	1	1
1635	1	1	1	1	1	1	1	1
1636	1	1	1	1	1	1	1	1
1637	1	1	1	1	1	1	1	1
1638	1	1	1	1	1	1	1	1
1639	1	1	1	1	1	1	1	1
1640	1	1	1	1	1	1	1	1
1641	1	1	1	1	1	1	1	1
1642	1	1	1	1	1	1	1	1
1643	1	1	1	1	1	1	1	1
1644	1	1	1	1	1	1	1	1
1645	1	1	1	1	1	1	1	1
1646	1	1	1	1	1	1	1	1
1647	1	1	1	1	1	1	1	1
1648	1	1	1	1	1	1	1	1
1649	1	1	1	1	1	1	1	1
1650	1	1	1	1	1	1	1	1
1651	1	1	1	1	1	1	1	1
1652	1	1	1	1	1	1	1	1
1653	1	1	1	1	1	1	1	1
1661	1	1	1	1	1	1	1	1
1665	1	1	1	1	1	1	1	1
2040	1	1	1	1	1	1	1	1
2041	1	1	1	1	1	1	1	1
2042	1	1	1	1	1	1	1	1
2043	1	1	1	1	1	1	1	1
2044	1	1	1	1	1	1	1	1
2046	1	1	1	1	1	1	1	1
2048	1	1	1	1	1	1	1	1
2178	1	1	1	1	1	1	1	1
2233	1	1	1	1	1	1	1	1
2250	1	1	1	1	1	1	1	1
2262	1	1	1	1	1	1	1	1
2263	1	1	1	1	1	1	1	1
2264	1	1	1	1	1	1	1	1
2265	1	1	1	1	1	1	1	1
2266	1	1	1	1	1	1	1	1
2267	1	1	1	1	1	1	1	1
2268	1	1	1	1	1	1	1	1
2269	1	1	1	1	1	1	1	1
2270	1	1	1	1	1	1	1	1
2339	1	1	1	1	1	1	1	1
2341	1	1	1	1	1	1	1	1
2342	1	1	1	1	1	1	1	1
2363	1	1	1	1	1	1	1	1
2364	1	1	1	1	1	1	1	1
2365	1	1	1	1	1	1	1	1
2366	1	1	1	1	1	1	1	1
2367	1	1	1	1	1	1	1	1
2368	1	1	1	1	1	1	1	1
2369	1	1	1	1	1	1	1	1
2370	1	1	1	1	1	1	1	1
2372	1	1	1	1	1	1	1	1
2374	1	1	1	1	1	1	1	1
2375	1	1	1	1	1	1	1	1
2376	1	1	1	1	1	1	1	1
2391	1	1	1	1	1	1	1	1
2395	1	1	1	1	1	1	1	1
2397	1	1	1	1	1	1	1	1
2417	1	1	1	1	1	1	1	1
2454	1	1	1	1	1	1	1	1
2455	1	1	1	1	1	1	1	1
2458	1	1	1	1	1	1	1	1
2459	1	1	1	1	1	1	1	1
2460	1	1	1	1	1	1	1	1
2461	1	1	1	1	1	1	1	1
2690	1	1	1	1	1	1	1	1
2700	1	1	1	1	1	1	1	1
2717	1	1	1	1	1	1	1	1
2718	1	1	1	1	1	1	1	1
2725	1	1	1	1	1	1	1	1
2806	1	1	1	1	1	1	1	1
2807	1	1	1	1	1	1	1	1
3058	1	1	1	1	1	1	1	1
3061	1	1	1	1	1	1	1	1
3062	1	1	1	1	1	1	1	1
3084	1	1	1	1	1	1	1	1
3092	1	1	1	1	1	1	1	1
3137	1	1	1	1	1	1	1	1
3138	1	1	1	1	1	1	1	1
3140	1	1	1	1	1	1	1	1
3141	1	1	1	1	1	1	1	1
3144	1	1	1	1	1	1	1	1
3145	1	1	1	1	1	1	1	1
3146	1	1	1	1	1	1	1	1
3148	1	1	1	1	1	1	1	1
3149	1	1	1	1	1	1	1	1
3150	1	1	1	1	1	1	1	1
3151	1	1	1	1	1	1	1	1
3263	1	1	1	1	1	1	1	1
3264	1	1	1	1	1	1	1	1
3290	1	1	1	1	1	1	1	1
3291	1	1	1	1	1	1	1	1
3294	1	1	1	1	1	1	1	1
4388	1	1	1	1	1	1	1	1
4389	1	1	1	1	1	1	1	1
4390	1	1	1	1	1	1	1	1
4392	1	1	1	1	1	1	1	1
4393	1	1	1	1	1	1	1	1
4786	1	1	1	1	1	1	1	1
4788	1	1	1	1	1	1	1	1
4793	1	1	1	1	1	1	1	1
4795	1	1	1	1	1	1	1	1
4800	1	1	1	1	1	1	1	1
4801	1	1	1	1	1	1	1	1
4804	1	1	1	1	1	1	1	1
4805	1	1	1	1	1	1	1	1
4806	1	1	1	1	1	1	1	1
4808	1	1	1	1	1	1	1	1
4812	1	1	1	1	1	1	1	1
4815	1	1	1	1	1	1	1	1
4816	1	1	1	1	1	1	1	1
4817	1	1	1	1	1	1	1	1
4818	1	1	1	1	1	1	1	1
4958	1	1	1	1	1	1	1	1
4960	1	1	1	1	1	1	1	1
4961	1	1	1	1	1	1	1	1
4962	1	1	1	1	1	1	1	1
39	1	1	1	2	1	1	1	2
62	1	1	1	2	1	1	1	2
87	1	1	1	2	1	1	1	2
108	1	1	1	2	1	1	1	2
120	1	1	1	2	1	1	1	2
145	1	1	1	2	1	1	1	2
157	1	1	1	2	1	1	1	2
159	1	1	1	2	1	1	1	2
184	1	1	1	16	1	1	1	3
205	1	1	1	16	1	1	1	3
210	1	1	1	16	1	1	1	3
211	1	1	1	16	1	1	1	3
207	9	1	1	1	1	1	1	4
254	1	1	1	40	1	1	1	5
270	1	1	1	1	1	1	2	6
9	1	1	1	1	1	1	3	7
466	1	1	1	1	1	1	3	7
467	1	1	1	1	1	1	3	7
468	1	1	1	1	1	1	3	7
469	1	1	1	1	1	1	3	7
470	1	1	1	1	1	1	3	7
471	1	1	1	1	1	1	3	7
472	1	1	1	1	1	1	3	7
473	1	1	1	1	1	1	3	7
479	1	1	1	1	1	1	3	7
480	1	1	1	1	1	1	3	7
481	1	1	1	1	1	1	3	7
482	1	1	1	1	1	1	3	7
483	1	1	1	1	1	1	3	7
484	1	1	1	1	1	1	3	7
485	1	1	1	1	1	1	3	7
486	1	1	1	1	1	1	3	7
487	1	1	1	1	1	1	3	7
488	1	1	1	1	1	1	3	7
489	1	1	1	1	1	1	3	7
490	1	1	1	1	1	1	3	7
491	1	1	1	1	1	1	3	7
492	1	1	1	1	1	1	3	7
493	1	1	1	1	1	1	3	7
494	1	1	1	1	1	1	3	7
495	1	1	1	1	1	1	3	7
496	1	1	1	1	1	1	3	7
497	1	1	1	1	1	1	3	7
498	1	1	1	1	1	1	3	7
499	1	1	1	1	1	1	3	7
500	1	1	1	1	1	1	3	7
501	1	1	1	1	1	1	3	7
502	1	1	1	1	1	1	3	7
503	1	1	1	1	1	1	3	7
504	1	1	1	1	1	1	3	7
505	1	1	1	1	1	1	3	7
506	1	1	1	1	1	1	3	7
507	1	1	1	1	1	1	3	7
508	1	1	1	1	1	1	3	7
509	1	1	1	1	1	1	3	7
510	1	1	1	1	1	1	3	7
511	1	1	1	1	1	1	3	7
512	1	1	1	1	1	1	3	7
513	1	1	1	1	1	1	3	7
514	1	1	1	1	1	1	3	7
515	1	1	1	1	1	1	3	7
516	1	1	1	1	1	1	3	7
517	1	1	1	1	1	1	3	7
518	1	1	1	1	1	1	3	7
519	1	1	1	1	1	1	3	7
520	1	1	1	1	1	1	3	7
521	1	1	1	1	1	1	3	7
522	1	1	1	1	1	1	3	7
523	1	1	1	1	1	1	3	7
524	1	1	1	1	1	1	3	7
525	1	1	1	1	1	1	3	7
526	1	1	1	1	1	1	3	7
527	1	1	1	1	1	1	3	7
528	1	1	1	1	1	1	3	7
529	1	1	1	1	1	1	3	7
530	1	1	1	1	1	1	3	7
531	1	1	1	1	1	1	3	7
532	1	1	1	1	1	1	3	7
533	1	1	1	1	1	1	3	7
534	1	1	1	1	1	1	3	7
535	1	1	1	1	1	1	3	7
536	1	1	1	1	1	1	3	7
537	1	1	1	1	1	1	3	7
538	1	1	1	1	1	1	3	7
539	1	1	1	1	1	1	3	7
540	1	1	1	1	1	1	3	7
541	1	1	1	1	1	1	3	7
542	1	1	1	1	1	1	3	7
543	1	1	1	1	1	1	3	7
544	1	1	1	1	1	1	3	7
545	1	1	1	1	1	1	3	7
546	1	1	1	1	1	1	3	7
547	1	1	1	1	1	1	3	7
548	1	1	1	1	1	1	3	7
549	1	1	1	1	1	1	3	7
550	1	1	1	1	1	1	3	7
551	1	1	1	1	1	1	3	7
552	1	1	1	1	1	1	3	7
553	1	1	1	1	1	1	3	7
554	1	1	1	1	1	1	3	7
555	1	1	1	1	1	1	3	7
556	1	1	1	1	1	1	3	7
557	1	1	1	1	1	1	3	7
558	1	1	1	1	1	1	3	7
559	1	1	1	1	1	1	3	7
560	1	1	1	1	1	1	3	7
561	1	1	1	1	1	1	3	7
562	1	1	1	1	1	1	3	7
563	1	1	1	1	1	1	3	7
564	1	1	1	1	1	1	3	7
565	1	1	1	1	1	1	3	7
566	1	1	1	1	1	1	3	7
567	1	1	1	1	1	1	3	7
568	1	1	1	1	1	1	3	7
569	1	1	1	1	1	1	3	7
570	1	1	1	1	1	1	3	7
571	1	1	1	1	1	1	3	7
572	1	1	1	1	1	1	3	7
573	1	1	1	1	1	1	3	7
574	1	1	1	1	1	1	3	7
575	1	1	1	1	1	1	3	7
576	1	1	1	1	1	1	3	7
577	1	1	1	1	1	1	3	7
578	1	1	1	1	1	1	3	7
583	1	1	1	1	1	1	3	7
584	1	1	1	1	1	1	3	7
585	1	1	1	1	1	1	3	7
586	1	1	1	1	1	1	3	7
587	1	1	1	1	1	1	3	7
588	1	1	1	1	1	1	3	7
589	1	1	1	1	1	1	3	7
590	1	1	1	1	1	1	3	7
591	1	1	1	1	1	1	3	7
592	1	1	1	1	1	1	3	7
593	1	1	1	1	1	1	3	7
594	1	1	1	1	1	1	3	7
595	1	1	1	1	1	1	3	7
596	1	1	1	1	1	1	3	7
597	1	1	1	1	1	1	3	7
598	1	1	1	1	1	1	3	7
599	1	1	1	1	1	1	3	7
600	1	1	1	1	1	1	3	7
601	1	1	1	1	1	1	3	7
602	1	1	1	1	1	1	3	7
603	1	1	1	1	1	1	3	7
604	1	1	1	1	1	1	3	7
606	1	1	1	1	1	1	3	7
607	1	1	1	1	1	1	3	7
608	1	1	1	1	1	1	3	7
609	1	1	1	1	1	1	3	7
610	1	1	1	1	1	1	3	7
611	1	1	1	1	1	1	3	7
612	1	1	1	1	1	1	3	7
613	1	1	1	1	1	1	3	7
614	1	1	1	1	1	1	3	7
615	1	1	1	1	1	1	3	7
616	1	1	1	1	1	1	3	7
617	1	1	1	1	1	1	3	7
618	1	1	1	1	1	1	3	7
619	1	1	1	1	1	1	3	7
667	1	1	1	1	1	1	3	7
3292	1	1	1	1	1	1	3	7
3293	1	1	1	1	1	1	3	7
3295	1	1	1	1	1	1	3	7
3296	1	1	1	1	1	1	3	7
4787	1	1	1	1	1	1	3	7
4789	1	1	1	1	1	1	3	7
4790	1	1	1	1	1	1	3	7
4791	1	1	1	1	1	1	3	7
4792	1	1	1	1	1	1	3	7
4794	1	1	1	1	1	1	3	7
4796	1	1	1	1	1	1	3	7
4797	1	1	1	1	1	1	3	7
4798	1	1	1	1	1	1	3	7
4799	1	1	1	1	1	1	3	7
4802	1	1	1	1	1	1	3	7
4803	1	1	1	1	1	1	3	7
4807	1	1	1	1	1	1	3	7
4809	1	1	1	1	1	1	3	7
4810	1	1	1	1	1	1	3	7
4811	1	1	1	1	1	1	3	7
4814	1	1	1	1	1	1	3	7
30	1	1	1	1	28	1	1	8
35	1	1	1	35	1	1	1	9
47	1	10	1	1	1	1	1	10
56	3	1	1	1	1	1	1	11
303	3	1	1	1	1	1	1	11
3136	3	1	1	1	1	1	1	11
59	3	1	1	1	1	2	1	12
103	1	12	1	1	6	21	21	13
175	1	12	1	1	6	21	21	13
288	1	12	1	1	6	21	21	13
966	1	12	1	1	6	21	21	13
981	1	12	1	1	6	21	21	13
1023	1	12	1	1	6	21	21	13
2371	1	12	1	1	6	21	21	13
2373	1	12	1	1	6	21	21	13
2453	1	12	1	1	6	21	21	13
2456	1	12	1	1	6	21	21	13
2457	1	12	1	1	6	21	21	13
2680	1	12	1	1	6	21	21	13
209	18	1	5	12	1	10	1	14
230	8	8	5	12	1	10	4	15
970	8	8	5	12	1	10	4	15
978	8	8	5	12	1	10	4	15
990	8	8	5	12	1	10	4	15
232	5	17	5	12	1	10	4	16
233	5	17	5	12	1	10	4	16
237	5	17	5	12	1	10	4	16
942	5	17	5	12	1	10	4	16
943	5	17	5	12	1	10	4	16
944	5	17	5	12	1	10	4	16
945	5	17	5	12	1	10	4	16
946	5	17	5	12	1	10	4	16
948	5	17	5	12	1	10	4	16
954	5	17	5	12	1	10	4	16
955	5	17	5	12	1	10	4	16
956	5	17	5	12	1	10	4	16
957	5	17	5	12	1	10	4	16
959	5	17	5	12	1	10	4	16
962	5	17	5	12	1	10	4	16
963	5	17	5	12	1	10	4	16
964	5	17	5	12	1	10	4	16
967	5	17	5	12	1	10	4	16
968	5	17	5	12	1	10	4	16
971	5	17	5	12	1	10	4	16
972	5	17	5	12	1	10	4	16
973	5	17	5	12	1	10	4	16
974	5	17	5	12	1	10	4	16
975	5	17	5	12	1	10	4	16
976	5	17	5	12	1	10	4	16
980	5	17	5	12	1	10	4	16
982	5	17	5	12	1	10	4	16
983	5	17	5	12	1	10	4	16
984	5	17	5	12	1	10	4	16
986	5	17	5	12	1	10	4	16
988	5	17	5	12	1	10	4	16
989	5	17	5	12	1	10	4	16
991	5	17	5	12	1	10	4	16
993	5	17	5	12	1	10	4	16
995	5	17	5	12	1	10	4	16
996	5	17	5	12	1	10	4	16
998	5	17	5	12	1	10	4	16
1000	5	17	5	12	1	10	4	16
1001	5	17	5	12	1	10	4	16
1002	5	17	5	12	1	10	4	16
1004	5	17	5	12	1	10	4	16
1006	5	17	5	12	1	10	4	16
1007	5	17	5	12	1	10	4	16
1008	5	17	5	12	1	10	4	16
1009	5	17	5	12	1	10	4	16
1010	5	17	5	12	1	10	4	16
1021	5	17	5	12	1	10	4	16
1024	5	17	5	12	1	10	4	16
1025	5	17	5	12	1	10	4	16
1029	5	17	5	12	1	10	4	16
1031	5	17	5	12	1	10	4	16
1032	5	17	5	12	1	10	4	16
1039	5	17	5	12	1	10	4	16
1041	5	17	5	12	1	10	4	16
1044	5	17	5	12	1	10	4	16
1045	5	17	5	12	1	10	4	16
1117	5	17	5	12	1	10	4	16
1143	5	17	5	12	1	10	4	16
1609	5	17	5	12	1	10	4	16
1610	5	17	5	12	1	10	4	16
2033	5	17	5	12	1	10	4	16
2034	5	17	5	12	1	10	4	16
3478	5	17	5	12	1	10	4	16
3479	5	17	5	12	1	10	4	16
3480	5	17	5	12	1	10	4	16
3481	5	17	5	12	1	10	4	16
235	8	1	5	12	1	10	1	17
985	8	1	5	12	1	10	1	17
999	8	1	5	12	1	10	1	17
1022	8	1	5	12	1	10	1	17
2037	8	1	5	12	1	10	1	17
2038	8	1	5	12	1	10	1	17
2039	8	1	5	12	1	10	1	17
2205	8	1	5	12	1	10	1	17
2221	8	1	5	12	1	10	1	17
2340	8	1	5	12	1	10	1	17
2675	8	1	5	12	1	10	1	17
2679	8	1	5	12	1	10	1	17
2683	8	1	5	12	1	10	1	17
4395	8	1	5	12	1	10	1	17
4441	8	1	5	12	1	10	1	17
4444	8	1	5	12	1	10	1	17
258	31	1	5	12	1	10	1	18
10	1	8	24	12	1	10	4	19
11	1	8	24	12	1	10	4	19
24	1	8	24	12	1	10	4	19
20	1	1	5	12	1	10	1	20
919	1	1	5	12	1	10	1	20
923	1	1	5	12	1	10	1	20
924	1	1	5	12	1	10	1	20
926	1	1	5	12	1	10	1	20
928	1	1	5	12	1	10	1	20
929	1	1	5	12	1	10	1	20
933	1	1	5	12	1	10	1	20
936	1	1	5	12	1	10	1	20
937	1	1	5	12	1	10	1	20
938	1	1	5	12	1	10	1	20
941	1	1	5	12	1	10	1	20
1020	1	1	5	12	1	10	1	20
1043	1	1	5	12	1	10	1	20
2047	1	1	5	12	1	10	1	20
43	18	8	24	12	1	9	4	21
55	18	8	24	12	1	11	4	22
57	26	8	24	12	1	10	4	23
94	26	8	24	12	1	10	4	23
119	26	8	24	12	1	10	4	23
192	6	21	24	12	1	10	4	24
12	9	30	5	34	30	3	25	25
17	9	30	5	34	30	3	25	25
28	9	30	5	34	30	3	25	25
72	9	30	5	34	30	3	25	25
126	9	30	5	34	30	3	25	25
129	9	30	5	34	30	3	25	25
135	9	30	5	34	30	3	25	25
148	9	30	5	34	30	3	25	25
149	9	30	5	34	30	3	25	25
158	9	30	5	34	30	3	25	25
269	9	30	5	34	30	3	25	25
275	9	30	5	34	30	3	25	25
280	9	30	5	34	30	3	25	25
301	9	30	5	34	30	3	25	25
304	9	30	5	34	30	3	25	25
307	9	30	5	34	30	3	25	25
309	9	30	5	34	30	3	25	25
313	9	30	5	34	30	3	25	25
315	9	30	5	34	30	3	25	25
317	9	30	5	34	30	3	25	25
319	9	30	5	34	30	3	25	25
1072	9	30	5	34	30	3	25	25
1663	9	30	5	34	30	3	25	25
3139	9	30	5	34	30	3	25	25
3142	9	30	5	34	30	3	25	25
3143	9	30	5	34	30	3	25	25
4305	9	30	5	34	30	3	25	25
4387	9	30	5	34	30	3	25	25
4407	9	30	5	34	30	3	25	25
4417	9	30	5	34	30	3	25	25
4442	9	30	5	34	30	3	25	25
4447	9	30	5	34	30	3	25	25
4451	9	30	5	34	30	3	25	25
4452	9	30	5	34	30	3	25	25
4454	9	30	5	34	30	3	25	25
4461	9	30	5	34	30	3	25	25
4462	9	30	5	34	30	3	25	25
4956	9	30	5	34	30	3	25	25
18	2	26	5	34	31	3	25	26
26	31	30	5	34	31	3	25	27
113	31	30	5	34	31	3	25	27
114	31	30	5	34	31	3	25	27
200	31	30	5	34	31	3	25	27
231	31	30	5	34	31	3	25	27
2155	31	30	5	34	31	3	25	27
2199	31	30	5	34	31	3	25	27
3052	31	30	5	34	31	3	25	27
3054	31	30	5	34	31	3	25	27
3055	31	30	5	34	31	3	25	27
3057	31	30	5	34	31	3	25	27
3065	31	30	5	34	31	3	25	27
3068	31	30	5	34	31	3	25	27
3069	31	30	5	34	31	3	25	27
3071	31	30	5	34	31	3	25	27
3081	31	30	5	34	31	3	25	27
3086	31	30	5	34	31	3	25	27
3088	31	30	5	34	31	3	25	27
3089	31	30	5	34	31	3	25	27
4386	31	30	5	34	31	3	25	27
4399	31	30	5	34	31	3	25	27
4400	31	30	5	34	31	3	25	27
4401	31	30	5	34	31	3	25	27
4409	31	30	5	34	31	3	25	27
4410	31	30	5	34	31	3	25	27
4411	31	30	5	34	31	3	25	27
4436	31	30	5	34	31	3	25	27
4453	31	30	5	34	31	3	25	27
27	2	30	5	34	31	3	25	28
38	2	30	5	34	31	3	25	28
51	2	30	5	34	31	3	25	28
71	2	30	5	34	31	3	25	28
81	2	30	5	34	31	3	25	28
110	2	30	5	34	31	3	25	28
118	2	30	5	34	31	3	25	28
194	2	30	5	34	31	3	25	28
202	2	30	5	34	31	3	25	28
203	2	30	5	34	31	3	25	28
249	2	30	5	34	31	3	25	28
311	2	30	5	34	31	3	25	28
364	2	30	5	34	31	3	25	28
376	2	30	5	34	31	3	25	28
377	2	30	5	34	31	3	25	28
383	2	30	5	34	31	3	25	28
385	2	30	5	34	31	3	25	28
389	2	30	5	34	31	3	25	28
689	2	30	5	34	31	3	25	28
692	2	30	5	34	31	3	25	28
695	2	30	5	34	31	3	25	28
702	2	30	5	34	31	3	25	28
709	2	30	5	34	31	3	25	28
711	2	30	5	34	31	3	25	28
713	2	30	5	34	31	3	25	28
717	2	30	5	34	31	3	25	28
723	2	30	5	34	31	3	25	28
729	2	30	5	34	31	3	25	28
745	2	30	5	34	31	3	25	28
747	2	30	5	34	31	3	25	28
748	2	30	5	34	31	3	25	28
749	2	30	5	34	31	3	25	28
947	2	30	5	34	31	3	25	28
1046	2	30	5	34	31	3	25	28
1047	2	30	5	34	31	3	25	28
1052	2	30	5	34	31	3	25	28
1054	2	30	5	34	31	3	25	28
1058	2	30	5	34	31	3	25	28
1059	2	30	5	34	31	3	25	28
1061	2	30	5	34	31	3	25	28
1664	2	30	5	34	31	3	25	28
1883	2	30	5	34	31	3	25	28
2169	2	30	5	34	31	3	25	28
2179	2	30	5	34	31	3	25	28
2180	2	30	5	34	31	3	25	28
2181	2	30	5	34	31	3	25	28
2184	2	30	5	34	31	3	25	28
2185	2	30	5	34	31	3	25	28
2187	2	30	5	34	31	3	25	28
2188	2	30	5	34	31	3	25	28
2192	2	30	5	34	31	3	25	28
2197	2	30	5	34	31	3	25	28
2202	2	30	5	34	31	3	25	28
2213	2	30	5	34	31	3	25	28
2218	2	30	5	34	31	3	25	28
2222	2	30	5	34	31	3	25	28
2225	2	30	5	34	31	3	25	28
2231	2	30	5	34	31	3	25	28
2234	2	30	5	34	31	3	25	28
2235	2	30	5	34	31	3	25	28
2236	2	30	5	34	31	3	25	28
2238	2	30	5	34	31	3	25	28
2243	2	30	5	34	31	3	25	28
2249	2	30	5	34	31	3	25	28
2260	2	30	5	34	31	3	25	28
2261	2	30	5	34	31	3	25	28
2393	2	30	5	34	31	3	25	28
2394	2	30	5	34	31	3	25	28
2396	2	30	5	34	31	3	25	28
2402	2	30	5	34	31	3	25	28
2659	2	30	5	34	31	3	25	28
2686	2	30	5	34	31	3	25	28
2687	2	30	5	34	31	3	25	28
2688	2	30	5	34	31	3	25	28
2689	2	30	5	34	31	3	25	28
2691	2	30	5	34	31	3	25	28
2692	2	30	5	34	31	3	25	28
2694	2	30	5	34	31	3	25	28
2695	2	30	5	34	31	3	25	28
2696	2	30	5	34	31	3	25	28
2697	2	30	5	34	31	3	25	28
2698	2	30	5	34	31	3	25	28
2699	2	30	5	34	31	3	25	28
2865	2	30	5	34;260	31;216	3	25	28
3053	2	30	5	34	31	3	25	28
3060	2	30	5	34	31	3	25	28
3063	2	30	5	34	31	3	25	28
3070	2	30	5	34	31	3	25	28
3073	2	30	5	34	31	3	25	28
3075	2	30	5	34	31	3	25	28
3078	2	30	5	34	31	3	25	28
3080	2	30	5	34	31	3	25	28
3266	2	30	5	34	31	3	25	28
3519	2	30	5	34	31	3	25	28
3520	2	30	5	34	31	3	25	28
4060	2	30	5	34	31	3	25	28
4383	2	30	5	34	31	3	25	28
4385	2	30	5	34	31	3	25	28
4397	2	30	5	34	31	3	25	28
4431	2	30	5	34	31	3	25	28
4435	2	30	5	34	31	3	25	28
4437	2	30	5	34	31	3	25	28
4438	2	30	5	34	31	3	25	28
4445	2	30	5	34	31	3	25	28
29	8	30	5	34	30	3	25	29
82	8	30	5	34	30	3	25	29
90	8	30	5	34	30	3	25	29
92	8	30	5	34	30	3	25	29
102	8	30	5	34	30	3	25	29
111	8	30	5	34	30	3	25	29
122	8	30	5	34	30	3	25	29
124	8	30	5	34	30	3	25	29
133	8	30	5	34	30	3	25	29
137	8	30	5	34	30	3	25	29
163	8	30	5	34	30	3	25	29
378	8	30	5	34	30	3	25	29
965	8	30	5	34	30	3	25	29
969	8	30	5	34	30	3	25	29
994	8	30	5	34	30	3	25	29
997	8	30	5	34	30	3	25	29
1018	8	30	5	34	30	3	25	29
1027	8	30	5	34	30	3	25	29
1485	8	30	5	34	30	3	25	29
1614	8	30	5	34	30	3	25	29
1615	8	30	5	34	30	3	25	29
1616	8	30	5	34	30	3	25	29
1617	8	30	5	34	30	3	25	29
1618	8	30	5	34	30	3	25	29
1619	8	30	5	34	30	3	25	29
1620	8	30	5	34	30	3	25	29
1621	8	30	5	34	30	3	25	29
1622	8	30	5	34	30	3	25	29
1623	8	30	5	34	30	3	25	29
1624	8	30	5	34	30	3	25	29
1625	8	30	5	34	30	3	25	29
1626	8	30	5	34	30	3	25	29
1627	8	30	5	34	30	3	25	29
1628	8	30	5	34	30	3	25	29
1629	8	30	5	34	30	3	25	29
1630	8	30	5	34	30	3	25	29
1631	8	30	5	34	30	3	25	29
3147	8	30	5	34	30	3	25	29
4450	8	30	5	34	30	3	25	29
31	30	30	5	34	31	3	22	30
37	30	30	5	34	31	3	25	31
127	30	30	5	34	31	3	25	31
4434	30	30	5	34	31	3	25	31
83	8	30	5	34	30	21	4	32
121	31	30	4	34	31	3	25	33
144	8	43	5	34	30	21	4	34
164	31	30	5	34	31	4	25	35
19	24	30	35	25	9	33	20	36
21	25	39	5	6	14	29	12	37
22	31	7	8	13	6	7	24	38
49	21	25	19	14	5	10	9	39
50	37	10	14	14	8	32	27	40
73	15	27	9	4	16	26	11	41
75	13	13	32	28	25	38	12	42
77	35	36	27	9	37	28	29	43
79	32	19	25	10	6	12	6	44
80	28	31	5	7	36	24	31	45
85	17	3	21	7	14	6	8	46
91	25	24	9	29	7	30	12	47
100	37	41	20	46	38	5	27	48
109	31	3	16	26	35	21	6	49
117	17	42	21	15	14	6	8	50
123	29	19	26	13	6	12	20	51
162	35	36	27	9	37	18	29	52
165	8	6	18	20	28	7	5	53
167	8	6	18	20	28	7	4	54
2161	8	6	18	20	28	7	4	54
2206	8	6	18	20	28	7	4	54
2220	8	6	18	20	28	7	4	54
2684	8	6	18	20	28	7	4	54
2714	8	6	18	20	28	7	4	54
2715	8	6	18	20	28	7	4	54
168	25	37	15	41	15	23	10	55
182	1	2	17	36	29	21	15	56
195	1	2	17	36	29	21	15	56
186	27	22	11	43	12	25	18	57
191	1	2	17	37	29	21	15	58
198	17	21	5	44	2	22	4	59
204	31	30	18	38	17	8	15	60
206	17	21	5	45	2	22	4	61
216	7	31	28	8	18	16	32	62
217	19	29	12	39	24	39	16	63
222	8	21	5	45	2	22	4	64
225	10	16	23	27	23	31	17	65
260	10	16	23	27	23	31	17	65
261	10	16	23	27	23	31	17	65
236	38	35	10	42	33	17	30	66
245	27	15	11	22	12	27	11	67
262	14	20	31	27	27	34	18	68
263	23	33	22	30	3	15	12	69
264	38	28	30	15	32	26	7	70
266	11	5	13	11	26	36	14	71
267	12	9	33	3	19	35	19	72
268	33	37	2	19	13	5	12	73
271	31	2	6	31	10	14	6	74
272	25	32	9	15	9	13	8	75
1411	25	32	9	15	9	13	8	75
273	8	23	36	24	21	22	12	76
277	8	23	36	24	21	22	12	76
1666	8	23	36	24	21	22	12	76
2196	8	23	36	24	21	22	12	76
274	39	38	7	32	11	3	8	77
276	23	11	5	7	22	20	8	78
278	8	21	36	45	21	22	12	79
279	8	21	3	45	2	22	23	80
281	22	1	20	21	4	21	26	81
823	22	1	20	21	4	21	26	81
282	25	34	29	5	34	19	28	82
134	8	30	5	34	39	3	25	83
1	4	1	1	1	1	1	1	84
2	34	14	37	33	20	40	21	85
1685	34	14	37	33	20	40	21	85
185	1	1	1	1	1	1	25	86
2409	1	1	1	1	1	1	25	86
290	18	8	24	12	1	10	4	87
1026	18	8	24	12	1	10	4	87
1679	18	8	24	12	1	10	4	87
2157	18	8	24	12	1	10	4	87
2170	18	8	24	12	1	10	4	87
2176	18	8	24	12	1	10	4	87
2177	18	8	24	12	1	10	4	87
2194	18	8	24	12	1	10	4	87
2209	18	8	24	12	1	10	4	87
2217	18	8	24	12	1	10	4	87
2219	18	8	24	12	1	10	4	87
2237	18	8	24	12	1	10	4	87
2239	18	8	24	12	1	10	4	87
2248	18	8	24	12	1	10	4	87
4421	18	8	24	12	1	10	4	87
4426	18	8	24	12	1	10	4	87
4440	18	8	24	12	1	10	4	87
112	36	3	16	18	35	21	6	88
244	8	8	24	12	1	10	4	89
1116	8	8	24	12	1	10	4	89
1632	8	8	24	12	1	10	4	89
2245	8	8	24	12	1	10	4	89
3914	8	8	24	12	1	10	4	89
3	20	40	5	23	40	41	1	90
289	31	18	5	12	41	10	18	91
265	16	4	34	17	42	37	13	92
291	40	44	38	48	43	15	33	93
292	8	21	5	45	44	22	4	94
384	8	21	5	45	44	22	4	94
1057	8	21	5	45	44	22	4	94
1118	8	21	5	45	44	22	4	94
2035	8	21	5	45	44	22	4	94
2036	8	21	5	45	44	22	4	94
2045	8	21	5	45	44	22	4	94
2049	8	21	5	45	44	22	4	94
2186	8	21	5	45	44	22	4	94
2190	8	21	5	45	44	22	4	94
2226	8	21	5	45	44	22	4	94
2241	8	21	5	45	44	22	4	94
2247	8	21	5	45	44	22	4	94
3051	8	21	5	45	44	22	4	94
3056	8	21	5	45	44	22	4	94
3059	8	21	5	45	44	22	4	94
3064	8	21	5	45	44	22	4	94
3066	8	21	5	45	44	22	4	94
3067	8	21	5	45	44	22	4	94
3074	8	21	5	45	44	22	4	94
3076	8	21	5	45	44	22	4	94
3079	8	21	5	45	44	22	4	94
3082	8	21	5	45	44	22	4	94
3085	8	21	5	45	44	22	4	94
4302	8	21	5	45	44	22	4	94
4303	8	21	5	45	44	22	4	94
4304	8	21	5	45	44	22	4	94
4419	8	21	5	45	44	22	4	94
4959	8	21	5	45	44	22	4	94
293	41	45	39	49	45	42	34	95
294	25	46	40	50	5	43	35	96
295	1	47	1	51	46	44	1	97
296	8	17	5	12	1	10	4	98
298	8	17	5	12	1	10	4	98
297	5	17	5	12	1	3	4	99
299	2	30	5	47	31	10	25	100
306	8	30	5	12	44	21	4	101
308	42	30	5	34	30	3	25	102
314	42	30	5	34	30	3	25	102
310	9	30	41	34	30	3	25	103
316	9	30	41	34	30	3	25	103
318	9	30	41	34	30	3	25	103
2389	9	30	41	34	30	3	25	103
2398	9	30	41	34	30	3	25	103
2443	9	30	41	34	30	3	25	103
312	8	30	5	1	44	21	4	104
1115	8	30	5	1	44	21	4	104
2382	8	30	5	1	44	21	4	104
2383	8	30	5	1	44	21	4	104
2386	8	30	5	1	44	21	4	104
2387	8	30	5	1	44	21	4	104
2392	8	30	5	1	44	21	4	104
2410	8	30	5	1	44	21	4	104
2411	8	30	5	1	44	21	4	104
2412	8	30	5	1	44	21	4	104
2416	8	30	5	1	44	21	4	104
3261	8	30	5	1	44	21	4	104
3268	8	30	5	1	44	21	4	104
3269	8	30	5	1	44	21	4	104
3438	8	30	5	1	44	21	4	104
320	1	1	1	52	1	1	1	105
392	1	1	1	52	1	1	1	105
393	1	1	1	52	1	1	1	105
394	1	1	1	52	1	1	1	105
395	1	1	1	52	1	1	1	105
396	1	1	1	52	1	1	1	105
397	1	1	1	52	1	1	1	105
398	1	1	1	52	1	1	1	105
399	1	1	1	52	1	1	1	105
400	1	1	1	52	1	1	1	105
401	1	1	1	52	1	1	1	105
402	1	1	1	52	1	1	1	105
403	1	1	1	52	1	1	1	105
675	1	1	1	52	1	1	1	105
676	1	1	1	52	1	1	1	105
677	1	1	1	52	1	1	1	105
678	1	1	1	52	1	1	1	105
679	1	1	1	52	1	1	1	105
2343	1	1	1	52	1	1	1	105
2344	1	1	1	52	1	1	1	105
2420	1	1	1	52	1	1	1	105
3262	1	1	1	52	1	1	1	105
321	15	48	42	4	47	18	8	106
322	1	1	43	1	1	1	1	107
448	1	1	43	1	1	1	1	107
365	8	21	5	45	44	22	23	108
375	8	21	5	45	44	22	23	108
2164	8	21	5	45	44	22	23	108
2183	8	21	5	45	44	22	23	108
2212	8	21	5	45	44	22	23	108
4420	8	21	5	45	44	22	23	108
4422	8	21	5	45	44	22	23	108
4457	8	21	5	45	44	22	23	108
366	43	49	2	53	48	45	36	109
367	23	50	7	54	9	46	37	110
368	31	51	5	55	49	47	38	111
369	31	52	30	56	50	48	39	112
370	44	53	44	57	51	46	40	113
371	43	54	5	21	52	47	38	114
372	17	55	45	30	53	6	12	115
373	45	56	28	58	54	49	12	116
379	31	57	5	34	31	3	25	117
2677	31	57	5	34	31	3	25	117
2681	31	57	5	34	31	3	25	117
3077	31	57	5	34	31	3	25	117
3083	31	57	5	34	31	3	25	117
4406	31	57	5	34	31	3	25	117
380	8	21	5	45	44	50	25	118
382	31	21	5	45	44	22	25	119
2171	31	21	5	45	44	22	25	119
2240	31	21	5	45	44	22	25	119
386	46	58	17	59	55	51	41	120
387	45	51	5	60	56	52	42	121
1570	53	51	28	7	154	71	33	122
405	17	21	5	45	44	22	4	123
406	1	1	1	12	1	1	1	124
404	17	21	5	62	44	22	4	125
407	1	1	1	1	44	1	1	126
408	1	1	1	1	44	1	1	126
409	1	1	1	1	44	1	1	126
2406	1	1	1	1	44	1	1	126
2415	1	1	1	1	44	1	1	126
410	1	1	1	1	1	1	18	127
411	47	59	46	63	57	53	43	128
412	8	30	5	34	58	3	25	129
413	38	60	47	64	59	54	44	130
414	1	1	1	1	60	1	1	131
415	1	1	1	1	1	1	45	132
416	1	1	1	65	1	1	46	133
417	1	61	1	1	1	1	1	134
431	1	61	1	1	1	1	1	134
2414	1	61	1	1	1	1	1	134
418	8	30	5	34	30	3	47	135
419	5	62	5	12	1	10	4	136
420	5	62	5	12	1	10	4	136
435	5	62	5	12	1	10	4	136
979	5	62	5	12	1	10	4	136
1005	5	62	5	12	1	10	4	136
1012	5	62	5	12	1	10	4	136
1036	5	62	5	12	1	10	4	136
421	5	17	48	12	1	10	4	137
422	48	33	49	66	61	55	48	138
423	49	63	20	67	62	56	49	139
424	2	1	1	1	63	1	1	140
425	1	1	50	1	1	1	1	141
426	1	1	50	1	1	1	1	141
427	1	30	5	34	31	3	25	142
2403	1	30	5	34	31	3	25	142
428	1	1	1	15	1	1	1	143
429	1	30	1	1	1	1	1	144
620	1	30	1	1	1	1	1	144
737	1	30	1	1	1	1	1	144
738	1	30	1	1	1	1	1	144
739	1	30	1	1	1	1	1	144
741	1	30	1	1	1	1	1	144
743	1	30	1	1	1	1	1	144
744	1	30	1	1	1	1	1	144
746	1	30	1	1	1	1	1	144
2447	1	30	1	1	1	1	1	144
430	9	1	5	34	30	3	25	145
432	1	1	1	68	1	1	1	146
433	5	1	5	12	1	10	1	147
434	1	1	1	19	1	1	1	148
436	1	12	1	69	6	21	21	149
437	8	30	5	12	64	3	25	150
438	5	17	5	70	1	10	4	151
439	5	17	5	12	1	10	5	152
440	18	1	5	60	1	10	50	153
441	5	17	2	12	1	10	4	154
442	5	17	5	71	1	10	4	155
443	1	1	5	1	1	1	1	156
1433	1	1	5	1	1	1	1	156
444	5	17	1	12	2	10	4	157
445	1	1	1	1	1	57	1	158
446	1	1	1	72	1	1	1	159
447	1	1	51	1	1	1	1	160
449	1	1	1	4	1	1	1	161
450	2	30	5	34	1	3	25	162
2408	2	30	5	34	1	3	25	162
451	15	48	42	4	16	6	8	163
452	50	64	13	54	65	58	51	164
453	23	65	52	73	14	33	18	165
454	54	66	30	7	66	15	12	166
455	52	37	30	7	69	59	3	167
456	51	51	30	7	67	60	52	168
457	53	37	30	66	68	1	12	169
458	51	66	30	7	69	1	28	170
459	53	67	30	7	68	1	28	171
460	15	68	52	4	16	1	52	172
461	54	66	30	7	70	59	28	173
462	53	69	30	74	71	61	53	174
463	36	70	30	75	47	62	28	175
464	51	51	30	57	67	60	52	176
465	48	67	30	76	72	52	54	177
621	55	1	1	1	1	1	1	178
622	56	71	28	77	73	63	55	179
623	52	72	28	72	74	63	55	180
624	57	73	53	6	16	15	56	181
625	58	74	49	7	75	64	57	182
626	43	75	49	31	76	65	58	183
627	8	21	36	78	44	22	12	184
628	59	76	54	79	77	66	59	185
629	60	53	28	7	78	61	59	186
630	8	77	5	80	44	22	23	187
631	63	55	53	86	43	68	12	188
632	62	78	57	81	65	67	61	189
633	61	79	28	82	81	18	60	190
634	15	32	44	60	16	6	63	191
635	15	82	42	4	79	33	12	192
636	63	83	56	83	83	67	12	193
637	63	84	55	84	83	67	12	194
638	63	80	53	86	43	68	12	195
639	62	85	58	54	82	42	62	196
640	62	85	58	54	82	42	62	196
641	62	85	58	54	82	42	62	196
642	1	81	1	85	80	67	3	197
643	18	17	5	12	1	10	4	198
644	64	76	54	66	77	66	64	199
645	1	28	59	87	84	69	55	200
646	38	28	59	87	84	69	55	201
647	65	51	28	88	85	45	65	202
648	66	86	30	7	86	70	64	203
649	67	51	60	79	87	71	64	204
650	55	30	5	34	31	3	25	205
651	68	87	61	89	16	72	10	206
1162	68	87	61	89	16	72	10	206
652	49	88	2	90	16	72	66	207
653	69	89	62	39	88	73	67	208
654	70	90	61	91	89	64	68	209
1163	70	90	61	91	89	64	68	209
655	71	91	63	87	4	64	18	210
1164	71	91	63	87	4	64	18	210
656	72	92	2	92	16	74	11	211
657	70	93	21	93	90	75	69	212
1165	70	93	21	93	90	75	69	212
1166	70	93	21	93	90	75	69	212
658	73	94	21	93	90	75	69	213
659	49	95	2	87	16	72	66	214
1169	49	95	2	87	16	72	66	214
1170	49	95	2	87	16	72	66	214
1171	49	95	2	87	16	72	66	214
660	74	96	63	39	91	76	70	215
661	25	97	64	94	7	64	71	216
662	75	98	65	90	92	77	72	217
663	17	99	21	4	11	6	8	218
664	76	100	5	95	93	38	16	219
665	48	33	30	66	33	55	27	220
666	77	33	49	15	33	26	6	221
670	78	101	46	49	94	53	28	222
671	1	1	1	1	95	1	1	223
672	31	57	5	34	31	78	73	224
673	8	30	5	34	44	21	4	225
2153	8	30	5	34	44	21	4	225
674	79	53	66	96	96	79	74	226
669	80	53	66	96	96	79	74	227
668	1	1	1	1	97	1	3	228
821	9	30	5	34	30	1	25	229
822	9	30	5	34	30	3	1	230
824	31	6	5	20	6	7	25	231
825	1	30	1	1	1	21	4	232
826	8	30	5	97	44	21	75	233
1306	8	30	5	97	44	21	75	233
2419	8	30	5	97	44	21	75	233
2421	8	30	5	97	44	21	75	233
2422	8	30	5	97	44	21	75	233
2423	8	30	5	97	44	21	75	233
2446	8	30	5	97	44	21	75	233
2449	8	30	5	97	44	21	75	233
2450	8	30	5	97	44	21	75	233
2451	8	30	5	97	44	21	75	233
3437	8	30	5	97	44	21	75	233
3439	8	30	5	97	44	21	75	233
827	77	33	1	15	33	26	6	234
828	57	76	53	6	98	15	76	235
829	81	102	67	15	99	73	6	236
830	3	1	1	6	1	1	1	237
831	33	1	5	12	12	80	25	238
832	64	103	68	72	100	59	55	239
833	82	37	46	98	101	81	77	240
834	64	103	68	72	100	15	55	241
835	1	1	1	12	1	1	3	242
2101	1	1	1	12	1	1	3	242
836	8	30	45	30	2	6	12	243
837	1	1	1	66	1	1	3	244
838	2	30	5	34	31	1	25	245
839	83	104	69	99	102	82	78	246
840	84	51	28	7	67	45	79	247
841	85	105	28	72	103	83	64	248
842	86	91	70	100	104	84	80	249
843	63	68	49	86	14	85	11	250
844	87	106	71	86	84	86	12	251
845	88	107	38	101	105	87	49	252
846	1	1	1	102	1	1	3	253
847	89	108	28	15	34	88	44	254
848	62	109	72	103	106	39	34	255
849	90	30	11	12	107	77	18	256
850	1	1	1	4	1	89	1	257
851	91	110	73	104	108	37	81	258
852	92	111	74	105	109	90	82	259
853	93	112	75	60	110	91	53	260
854	31	57	30	34	111	3	25	261
855	94	113	30	106	112	92	83	262
856	95	37	72	107	101	81	84	263
857	91	110	76	104	113	38	81	264
858	31	57	5	34	111	3	25	265
859	93	114	30	60	94	93	53	266
860	96	45	76	108	45	42	34	267
861	97	115	28	109	114	52	85	268
862	69	116	77	110	16	26	8	269
863	49	117	78	111	115	94	68	270
864	98	118	79	39	116	77	18	271
865	99	119	80	112	4	95	86	272
866	49	95	2	89	90	72	66	273
867	100	120	81	113	117	96	87	274
868	74	121	82	39	16	76	70	275
869	25	122	20	114	16	26	88	276
870	101	123	83	115	118	97	51	277
871	43	124	84	116	119	98	4	278
872	102	118	85	117	120	99	8	279
873	103	124	61	94	121	22	11	280
874	104	2	17	37	29	21	15	281
875	25	97	64	114	7	64	71	282
876	98	118	2	118	116	77	18	283
877	105	116	21	114	122	95	89	284
878	74	125	86	116	123	76	70	285
879	43	126	87	39	21	98	70	286
880	2	30	5	34	104	3	25	287
881	62	127	88	16	45	100	34	288
882	1	1	1	1	1	3	1	289
883	2	30	5	34	31	101	25	290
2444	2	30	5	34	31	101	25	290
884	106	95	89	93	124	23	90	291
885	107	93	90	119	125	26	8	292
889	107	93	90	119	125	26	8	292
886	108	44	46	39	33	26	76	293
887	1	1	91	1	1	1	1	294
888	1	128	92	1	126	102	1	295
890	109	129	61	89	16	26	88	296
891	110	130	93	39	127	76	91	297
1172	110	130	93	39	127	76	91	297
892	2	1	1	1	1	1	1	298
893	1	30	5	34	31	3	1	299
894	63	131	22	7	16	6	12	300
895	111	132	94	120	47	103	28	301
896	112	133	30	121	128	104	55	302
897	88	134	95	72	129	77	55	303
898	74	2	5	45	130	105	18	304
899	16	135	96	122	131	37	92	305
900	90	30	11	107	16	77	18	306
901	95	37	97	107	101	81	84	307
902	18	136	24	12	1	10	4	308
918	18	136	24	12	1	10	4	308
903	82	137	28	123	132	71	93	309
904	113	110	98	124	133	106	94	310
905	23	11	5	125	22	107	8	311
906	114	138	99	126	134	106	81	312
907	90	30	11	7	107	77	18	313
916	90	30	11	7	107	77	18	313
1076	90	30	11	7	107	77	18	313
908	87	106	71	127	84	108	56	314
909	45	46	30	72	135	6	55	315
910	115	139	7	32	9	3	55	316
911	116	67	44	128	43	109	12	317
912	90	30	11	7	136	77	18	318
913	90	30	11	7	136	77	18	318
1582	90	30	11	7	136	77	18	318
1583	90	30	11	7	136	77	18	318
914	46	110	100	103	137	38	12	319
915	91	140	74	129	138	34	81	320
917	31	141	101	130	132	110	95	321
1051	117	142	102	131	139	111	56	322
1053	118	31	103	132	140	112	96	323
1055	2	30	104	34	31	3	25	324
1062	1	1	1	1	1	1	97	325
1063	1	1	1	133	1	1	1	326
1064	119	143	105	134	76	69	44	327
1065	108	64	106	135	141	39	98	328
1066	16	110	98	136	133	106	81	329
1067	16	110	98	136	133	113	81	330
1068	120	144	107	137	142	114	99	331
1069	121	64	74	103	141	39	98	332
1070	91	77	99	138	99	37	100	333
1071	122	145	108	54	143	38	101	334
1073	8	30	5	34	9	3	25	335
1074	123	1	1	1	1	1	1	337
1075	13	127	99	139	144	39	102	338
1077	87	106	71	88	84	86	56	339
1078	124	58	110	140	145	37	16	340
1079	125	77	99	141	65	113	11	341
1080	91	147	111	142	143	113	51	342
1081	126	148	112	143	146	116	51	343
1082	46	149	100	103	147	38	12	344
1083	118	150	101	39	148	110	95	345
1084	127	151	113	144	149	117	92	346
1085	128	152	114	7	145	118	33	347
1086	87	106	71	88	84	26	56	348
1087	46	77	73	143	133	34	81	349
1088	129	153	110	145	55	34	103	350
1089	130	154	110	103	145	37	51	351
1090	2	30	5	146	31	3	25	352
1091	1	1	1	147	1	1	3	353
1092	1	1	1	1	1	119	1	354
1093	2	155	5	34	31	3	25	355
2390	2	155	5	34	31	3	25	355
1094	131	156	115	115	150	96	104	356
1095	132	156	115	115	118	96	61	357
1096	131	130	116	39	123	26	70	358
1097	74	157	86	39	125	76	105	359
1098	101	156	83	115	118	96	61	360
1174	101	156	83	115	118	96	61	360
1175	101	156	83	115	118	96	61	360
1176	101	156	83	115	118	96	61	360
1177	101	156	83	115	118	96	61	360
1178	101	156	83	115	118	96	61	360
1099	74	157	86	39	91	76	106	361
1100	133	130	63	39	91	76	106	362
1101	134	130	116	39	4	26	70	363
1102	105	158	40	148	98	20	80	364
1103	1	1	1	1	1	1	107	365
1104	135	159	117	39	91	76	70	366
1105	110	130	116	39	123	76	70	367
1106	43	160	116	149	151	120	70	368
1107	9	30	118	34	30	3	25	369
1111	136	161	119	150	152	1	12	371
1112	18	6	109	151	9	7	108	372
1119	8	30	5	45	44	22	109	373
1120	8	30	5	45	44	22	109	373
1121	8	30	5	45	44	22	109	373
1122	8	30	5	45	44	22	109	373
2193	8	30	5	45	44	22	109	373
2204	8	30	5	45	44	22	109	373
2214	8	30	5	45	44	22	109	373
2215	8	30	5	45	44	22	109	373
4430	8	30	5	45	44	22	109	373
4432	8	30	5	45	44	22	109	373
4439	8	30	5	45	44	22	109	373
1123	17	48	22	4	153	85	12	374
1124	17	55	5	4	153	85	12	375
1125	9	3	54	31	14	109	12	376
1126	1	162	120	1	1	1	3	377
1127	1	163	1	152	1	1	3	378
1128	8	30	5	72	44	21	75	379
1129	8	30	5	72	44	21	75	379
3436	8	30	5	72	44	21	75	379
1130	9	30	5	34	30	21	25	380
1131	9	30	5	34	30	21	25	380
1132	9	30	41	34	30	21	25	381
1133	9	30	41	34	30	21	25	381
1134	2	30	5	34	31	21	25	382
1135	2	30	5	34	31	21	25	382
2404	2	30	5	34	31	21	25	382
1136	137	145	121	103	137	38	98	383
1137	137	145	121	103	137	38	98	383
1144	5	17	5	12	1	10	1	384
1138	138	76	54	72	154	103	42	385
1139	139	164	122	7	155	122	33	386
1140	59	28	54	153	77	66	59	387
1141	64	76	54	154	77	66	64	388
1142	38	76	59	87	84	69	55	389
1145	66	165	28	6	16	123	1	390
1146	8	30	1	1	44	21	4	391
1147	8	30	1	1	44	21	4	391
1148	8	30	1	1	44	21	4	391
1149	8	30	1	1	44	21	4	391
1150	8	30	1	1	44	21	4	391
1152	8	30	1	1	44	21	4	391
1153	8	30	1	1	44	21	4	391
1154	8	30	1	1	44	21	4	391
1155	8	30	1	1	44	21	4	391
2418	8	30	1	1	44	21	4	391
1151	8	30	1	1	44	21	1	392
1156	8	30	1	1	44	21	1	392
1157	8	30	1	1	44	21	1	392
1158	8	30	1	1	44	21	1	392
1159	8	30	1	97	44	21	1	393
1160	8	1	1	1	1	1	1	394
2405	8	1	1	1	1	1	1	394
1161	9	30	1	34	30	21	25	395
1167	49	95	2	1	16	72	66	396
1168	49	95	2	1	16	72	66	396
1173	74	157	86	39	123	76	105	397
1179	140	29	100	103	156	113	11	398
1180	62	110	74	129	133	34	81	399
1181	87	42	71	155	84	86	56	400
1182	13	166	123	156	133	113	11	401
1183	141	58	124	39	157	124	110	402
1184	126	64	74	157	141	125	98	403
1185	91	167	74	129	108	34	94	404
1186	13	168	125	103	38	34	100	405
1187	142	77	74	158	109	113	111	406
1188	143	169	74	129	133	34	61	407
1189	144	110	126	159	133	34	81	408
1190	23	106	71	86	84	86	56	409
1191	91	77	58	27	65	113	112	410
1192	13	77	23	160	65	39	61	411
1193	124	77	74	138	108	126	81	412
1194	144	25	74	129	133	127	51	413
1195	62	77	23	161	158	113	111	414
1196	122	170	127	104	159	113	12	415
1197	13	58	128	139	145	37	16	416
1198	45	56	1	15	57	52	55	417
1199	1	30	5	34	31	4	25	418
1200	1	1	1	1	31	1	3	419
1201	7	58	36	54	42	34	12	420
1202	1	35	2	7	1	52	28	421
1203	7	58	36	54	42	37	12	422
1204	87	106	71	86	84	86	56	423
1205	63	55	22	4	43	6	12	424
1206	16	171	98	136	133	113	81	425
1207	145	172	129	7	25	125	113	426
1208	90	30	53	162	136	77	18	427
1209	146	125	58	155	25	58	114	428
1210	46	171	108	126	55	38	115	429
1211	140	29	100	163	156	113	11	430
1212	91	110	74	129	133	34	81	431
1213	121	152	74	155	141	118	116	432
1214	147	173	129	155	145	125	113	433
1215	148	77	130	161	133	113	111	434
1216	16	174	100	11	147	113	117	435
1217	149	110	131	103	160	113	111	436
1218	91	175	132	164	161	34	111	437
1219	150	110	73	104	108	106	103	438
1220	149	176	133	104	65	34	81	439
1221	151	177	40	6	162	59	12	440
1222	26	110	134	129	109	34	94	441
1223	91	178	73	129	108	34	61	442
1224	13	110	74	164	133	34	103	443
1225	121	166	123	7	133	113	11	444
1226	144	179	74	138	163	113	94	445
1227	13	168	135	145	164	37	103	446
1228	122	170	127	104	159	37	12	447
1229	91	180	123	155	165	90	100	448
1230	152	58	109	165	6	28	118	449
1231	153	181	74	129	159	124	114	450
1232	146	168	106	143	25	128	114	451
1233	146	168	106	166	25	128	114	452
1234	91	182	99	167	133	129	111	453
1235	13	167	136	103	65	34	103	454
1236	91	176	133	104	133	106	81	455
1237	154	78	133	104	133	106	119	456
1238	144	77	74	164	166	113	94	457
1239	91	77	137	104	133	37	81	458
1240	91	182	99	167	167	106	111	459
1241	91	110	73	168	133	106	81	460
1242	26	183	134	129	109	34	94	461
1243	128	140	138	169	168	130	51	462
1244	126	184	139	170	168	131	120	463
1245	155	185	28	171	169	131	121	464
1246	156	186	140	172	168	132	122	465
1247	147	187	129	173	168	133	51	466
1248	91	188	74	174	65	37	61	467
1249	149	189	141	175	65	134	61	468
1250	144	77	23	143	65	37	94	469
1251	144	77	129	143	170	37	94	470
1252	157	25	99	27	145	37	94	471
1253	76	190	142	16	108	116	16	472
1254	157	25	99	27	170	37	94	473
1255	158	191	129	103	161	135	92	474
1256	159	110	74	60	171	37	51	475
1257	13	192	131	103	172	34	51	476
1258	15	193	22	4	16	85	12	477
1259	157	77	74	138	65	113	94	478
1260	63	38	49	162	43	6	12	479
1261	160	194	56	176	173	126	123	480
1262	161	195	143	177	174	136	124	481
1263	23	33	22	30	174	15	12	482
1264	8	21	3	45	44	22	23	483
1265	162	196	128	158	113	90	81	484
1266	8	21	5	45	44	137	25	485
4455	8	21	5	45	44	137	25	485
4459	8	21	5	45	44	137	25	485
1267	88	134	2	72	175	91	125	486
1268	25	82	42	76	9	13	126	487
1269	144	77	144	158	65	113	94	488
1270	148	197	145	84	83	102	127	489
1271	148	197	56	178	176	138	128	490
1272	94	164	146	7	155	122	33	491
1273	163	198	146	7	77	104	33	492
1274	64	76	147	79	77	66	33	493
1275	164	199	148	179	177	139	129	494
1276	108	200	149	180	178	140	130	495
1277	67	51	30	7	85	45	28	496
1278	165	60	150	134	179	15	18	497
1279	38	28	59	72	84	69	55	498
1280	38	28	59	72	84	69	55	498
1281	88	134	44	72	105	91	55	499
1282	88	134	44	72	105	91	55	499
1283	88	134	44	72	105	91	55	499
1284	88	134	44	72	105	91	55	499
1285	94	113	30	106	112	141	83	500
1286	94	113	30	106	112	141	83	500
1287	166	77	99	141	180	142	94	501
1288	167	201	131	129	159	113	51	502
1289	168	202	28	181	181	15	74	503
1290	94	113	30	106	112	141	94	504
1291	165	203	94	182	182	143	131	505
1292	169	204	30	183	183	144	96	506
1293	108	205	151	184	184	145	96	507
1294	170	206	30	185	185	146	132	508
1295	171	207	152	186	186	147	133	509
1296	172	105	153	187	54	52	134	510
1297	2	30	1	34	31	8	25	511
1298	8	208	5	1	44	21	4	512
1299	8	208	5	1	44	21	4	512
1300	8	208	5	1	44	21	4	512
1301	8	208	5	1	44	21	4	512
1302	8	208	5	1	44	21	4	512
1303	8	208	5	1	44	21	4	512
1304	8	208	5	1	44	21	4	512
1305	8	208	5	1	44	21	4	512
2385	8	208	5	1	44	21	4	512
2400	8	208	5	1	44	21	4	512
2448	8	208	5	1	44	21	4	512
1307	8	30	5	1	44	21	135	513
2384	8	30	5	1	44	21	135	513
1308	1	30	5	1	44	21	4	514
2381	1	30	5	1	44	21	4	514
2399	1	30	5	1	44	21	4	514
2401	1	30	5	1	44	21	4	514
2407	1	30	5	1	44	21	4	514
2445	1	30	5	1	44	21	4	514
1309	8	30	1	34	30	3	1	515
1310	8	30	1	34	30	3	25	516
1311	127	168	114	188	187	132	115	517
1312	173	209	154	189	188	148	136	518
1313	174	147	111	142	143	113	51	519
1314	174	147	111	142	143	113	51	519
1315	175	147	28	170	189	131	137	520
1316	91	210	155	163	145	113	12	521
1317	126	211	156	155	168	145	51	522
1318	176	212	128	163	168	34	94	523
1319	91	213	157	190	168	39	138	524
1320	177	214	138	191	168	118	44	525
1321	173	215	154	189	188	148	44	526
1322	76	170	142	158	143	113	16	527
1323	174	147	111	142	143	113	139	528
1324	174	147	111	192	190	149	140	529
1325	76	170	99	143	156	34	16	530
1326	178	216	129	193	38	150	16	531
1327	128	13	158	194	145	38	51	532
1328	179	217	107	195	168	118	51	533
1329	126	187	158	196	190	151	141	534
1330	62	109	72	197	106	39	34	535
1331	126	218	159	155	189	152	51	536
1332	126	147	111	142	143	113	139	537
1333	180	187	138	198	190	18	115	538
1334	118	150	160	199	148	110	95	539
1335	90	30	11	15	191	77	18	540
1336	181	170	127	200	192	153	142	541
1337	173	209	154	189	188	118	136	542
1338	24	30	35	14	191	77	143	543
1339	13	44	100	201	193	113	12	544
1340	182	77	23	161	194	34	111	545
1341	174	147	111	202	143	113	139	546
1342	128	13	158	203	195	38	11	547
1343	147	219	161	189	146	118	144	548
1344	126	211	159	155	168	145	51	549
1345	183	220	28	7	196	103	145	550
1346	183	220	28	7	196	103	145	550
1347	128	13	158	103	197	38	115	551
1348	91	213	157	155	168	39	138	552
1349	108	221	138	204	198	34	51	553
1350	16	222	158	205	190	151	11	554
1351	126	223	159	155	199	39	33	555
1352	173	187	158	196	200	38	115	556
1353	126	218	129	206	189	39	18	557
1354	108	224	138	142	168	113	139	558
1355	108	187	138	155	168	154	51	559
1356	126	25	74	207	201	37	11	560
1357	184	138	138	208	168	34	146	561
1358	147	225	138	206	168	133	11	562
1359	91	147	111	142	143	113	147	563
1360	155	44	28	170	202	131	137	564
1361	177	214	107	196	168	118	120	565
1362	91	226	74	129	133	34	81	566
1363	173	215	154	189	188	148	136	567
1364	13	29	139	163	147	113	12	568
1365	128	138	129	198	168	152	51	569
1366	13	227	162	163	203	155	12	570
1367	128	217	159	155	146	142	51	571
1368	127	168	163	103	168	132	115	572
1369	91	110	74	209	108	34	81	573
1370	185	228	164	210	26	142	11	574
1371	186	184	30	211	204	36	33	575
1372	150	77	23	138	65	38	94	576
1373	187	229	107	103	205	34	115	577
1374	148	110	74	129	108	34	81	578
1375	52	220	30	79	196	103	145	579
1376	174	147	111	142	143	113	136	580
1377	180	187	138	198	168	18	115	581
1378	91	152	165	7	206	38	12	582
1379	31	177	166	212	10	156	18	583
1380	16	230	99	213	207	157	148	584
1381	16	230	99	213	207	157	111	585
1382	13	231	159	214	145	39	11	586
1383	13	166	123	155	133	113	149	587
1384	16	232	74	215	172	34	16	588
1385	188	233	74	103	208	106	111	589
1386	13	232	167	215	172	34	16	590
1387	189	233	74	103	172	106	111	591
1388	43	234	108	216	209	34	150	592
1389	190	170	168	104	109	113	98	593
1390	189	235	74	217	209	34	101	594
1391	13	236	99	218	133	113	111	595
1392	140	237	100	104	144	37	81	596
1393	141	238	23	139	113	134	103	597
1394	191	116	169	129	210	39	111	598
1395	154	170	73	173	55	106	81	599
1396	144	77	74	219	211	37	94	600
1397	141	238	12	155	212	113	151	601
1398	192	239	142	103	113	38	16	602
1399	192	226	167	129	213	38	16	603
1400	88	170	127	158	65	158	12	604
1401	157	240	170	95	214	159	115	605
1402	54	241	66	7	181	160	152	606
1403	193	242	76	220	215	102	153	607
1404	193	242	74	220	215	102	153	608
1405	193	242	1	220	215	102	153	609
1406	194	243	1	221	216	102	127	610
1407	82	101	46	49	94	53	154	611
1408	97	115	28	109	217	52	85	612
1409	45	132	28	15	218	91	55	613
1410	195	244	171	222	219	161	153	614
1412	25	245	172	84	83	67	8	615
1413	25	246	172	83	83	67	1	616
1414	25	83	173	85	83	67	155	617
1415	25	246	56	84	83	67	1	618
1416	17	11	5	7	220	162	6	619
1436	196	30	5	34	31	3	25	620
1662	196	30	5	34	31	3	25	620
2413	196	30	5	34	31	3	25	620
1437	197	247	174	223	16	6	76	621
1438	197	77	174	223	139	6	76	622
1439	38	28	175	31	32	64	38	623
1440	77	142	49	15	221	64	156	624
1441	14	248	176	155	222	36	61	625
4398	14	248	176	155	222	36	61	625
1442	8	21	5	45	223	3	23	626
4402	8	21	5	45	223	3	23	626
1443	31	30	5	34	44	3	25	627
4403	31	30	5	34	44	3	25	627
1444	198	30	44	7	224	20	8	628
4404	198	30	44	7	224	20	8	628
1445	2	30	5	34	224	3	25	629
4405	2	30	5	34	224	3	25	629
1446	8	21	5	45	31	137	25	630
4408	8	21	5	45	31	137	25	630
1447	43	249	45	15	16	64	157	631
1448	52	51	28	106	218	71	158	632
1449	95	250	30	107	101	81	84	633
1450	1	1	1	224	1	1	3	634
1451	199	1	1	225	1	1	3	635
1452	1	1	1	226	1	1	3	636
1453	1	251	177	227	1	1	3	637
1454	94	244	178	222	225	161	83	638
1476	31	7	109	14	6	12	24	639
1477	31	30	5	34	31	3	66	640
1478	31	7	109	12	6	12	24	641
1479	8	30	5	34	30	4	25	642
1480	200	1	5	12	6	1	159	643
1547	200	1	5	12	6	1	159	643
1481	8	8	5	12	1	10	160	644
1482	31	1	5	12	226	10	1	645
1483	8	1	5	12	227	10	1	646
1484	37	252	25	10	11	163	6	647
1486	18	8	24	12	1	164	4	648
1533	18	8	24	12	1	164	4	648
1487	201	77	121	95	55	113	16	649
1488	48	33	49	228	76	165	57	650
1489	202	1	5	12	1	7	1	651
1490	25	39	179	229	228	28	1	652
1491	25	37	179	230	228	28	1	653
1492	203	85	88	231	145	42	12	654
1493	8	1	5	232	145	10	62	655
1494	48	253	52	233	229	166	33	656
1495	204	254	180	234	7	167	161	657
1455	1	1	1	1	1	1	162	658
1456	1	1	1	1	1	1	162	658
1464	17	48	42	154	47	6	8	659
1465	173	29	74	155	201	37	11	660
1467	173	29	74	155	201	37	11	660
1466	63	68	49	4	14	85	8	661
1468	8	77	5	45	44	10	23	662
1473	8	77	5	45	44	10	23	662
1474	8	77	5	45	44	10	23	662
1469	8	77	5	45	1	10	23	663
1470	15	68	42	4	16	6	12	664
2682	15	68	42	4	16	6	12	664
1471	1	1	1	189	1	1	1	665
2102	1	1	1	189	1	1	1	665
1472	23	82	42	223	22	13	63	666
1475	45	164	153	187	103	114	55	667
1457	168	255	28	7	87	114	79	668
1458	173	29	74	155	230	37	163	669
1460	66	66	30	7	231	86	134	670
1461	45	256	28	7	154	71	28	671
1462	15	257	52	6	16	69	12	672
1463	205	164	28	187	54	114	55	673
1496	206	258	2	60	75	20	164	674
1497	207	11	11	7	73	1	44	675
1498	173	29	74	235	188	37	11	676
1499	151	90	40	236	232	71	165	677
1500	208	259	181	237	233	168	166	678
1501	209	260	182	164	27	169	11	679
1502	1	261	68	238	234	102	55	680
1503	88	134	2	72	105	91	55	681
1504	117	177	30	60	16	64	125	682
1505	95	220	42	79	196	103	28	683
1506	1	83	56	72	83	67	23	684
1507	210	262	30	72	235	170	60	685
1508	25	82	42	223	61	13	63	686
1509	108	263	46	239	94	93	167	687
1529	203	264	183	228	148	30	6	688
1530	117	25	2	60	9	86	168	689
1531	37	254	184	240	7	109	169	690
1532	49	42	20	12	16	46	170	691
1534	186	58	185	241	24	39	171	692
1535	211	11	42	134	236	171	57	693
1536	212	265	24	242	30	23	1	694
1537	31	266	2	21	237	172	18	695
1538	213	267	40	155	238	92	113	696
1539	62	268	72	16	42	173	62	697
1540	25	39	30	243	228	28	1	698
1541	214	269	29	244	159	36	172	699
1542	8	1	5	245	1	10	1	700
1543	214	270	13	11	239	42	125	701
1544	1	271	186	244	240	37	66	702
1545	62	272	72	16	241	28	62	703
1546	215	273	187	103	26	174	101	704
1571	43	58	99	126	109	106	51	705
1572	77	60	66	7	235	93	28	706
1573	94	71	30	79	67	63	33	707
1574	16	58	74	126	159	116	133	708
1575	91	100	119	218	19	149	92	709
1576	154	58	17	155	81	116	18	710
1577	87	34	28	74	135	91	44	711
1578	168	60	30	74	128	104	79	712
1579	192	260	166	103	188	157	146	713
1581	192	260	166	103	188	157	146	713
1580	23	30	7	64	9	3	37	714
363	15	33	22	66	14	85	11	715
1459	23	55	52	4	153	85	12	716
1510	23	55	52	4	153	85	12	716
1511	23	55	52	4	153	85	12	716
1512	23	55	52	4	153	85	12	716
1519	17	274	22	4	153	85	12	717
1521	17	274	22	4	153	85	12	717
1520	17	275	52	4	16	6	12	718
1522	63	276	7	4	153	85	12	719
1523	63	276	7	4	153	85	12	719
1513	13	110	74	164	166	34	111	720
1514	15	32	22	66	14	85	11	721
1515	56	86	30	72	70	20	28	722
4372	56	86	30	72	70	20	28	722
1516	15	86	9	7	16	19	12	723
1517	15	86	9	7	16	19	12	723
1524	23	277	22	4	153	175	12	724
1518	8	21	36	24	2	22	12	725
1525	62	278	58	155	82	42	111	726
1526	216	86	30	73	70	19	28	727
4371	216	86	30	73	70	19	28	727
1527	217	21	1	45	44	1	25	728
1528	218	77	166	7	191	18	37	729
1548	17	68	21	4	242	6	8	730
1549	38	82	175	15	243	26	149	731
1550	219	77	188	61	244	176	66	732
1551	17	1	5	34	30	177	63	733
[truncated: 3,051 more rows]

## Sheet: Table S5
Table S5. Lineage subset for phylogenetic tree
Filename	Host	Disease Association	Year	Country	Lineage	Serotype
BM407	Human	Systemic	2004	Vietnam	1	Unknown
MZ1B3-4E	Pig Healthy	Non-Clinical	2016	Canada	2	14
MY1C3-3B	Pig Healthy	Non-Clinical	2016	Canada	3	3
19595_PH2016-006	Pig Diseased	Systemic	2016	Germany	4	7
21384_NLS50	Pig Diseased	Systemic	2017	Netherlands	5	9
21295_NLR11	Pig Diseased	Respiratory	2017	Netherlands	6	8
19677_PH2016-096	Pig Diseased	Respiratory	2016	Germany	7	4
DB1V3-4A	Pig Healthy	Non-Clinical	2016	Canada	8	4
28295_HSPI88	Pig Unknown	Unknown	1996	Spain	9	8
PH2016-081	Pig Diseased	Respiratory	2016	Germany	10	3
21374_NLS40	Pig Diseased	Systemic	2017	Netherlands	11	14
SS_0013	Pig Healthy	Non-Clinical	2013	China	12	16
427_5B	Pig Healthy	Non-Clinical	2013	UK	13	16
0435-13_S13_L001	Pig Unknown	Unknown	2019	USA	14	9
SRR7369572	Pig Unknown	Unknown	2017	Australia	15	21
F-02-3-TS-06-SS-C1	Pig Healthy	Non-Clinical	NA	Myanmar	16	Unknown
21395_NLC11	Pig Healthy	Non-Clinical	2017	Netherlands	17	6
33164_Y2125	Pig Diseased	Respiratory	1996	UK	18	7
SS_0424-1	Pig Healthy	Non-Clinical	2013	China	19	16
TMW_SS028	Pig Unknown	Unknown	2013	UK	20	29
TMW_SS106	Pig Healthy	Non-Clinical	2015	UK	21	28
SS_0957	Pig Healthy	Non-Clinical	2013	China	22	16
SS_0955	Pig Healthy	Non-Clinical	2013	China	23	29
F-28-2-TS-01-SS-C3	Pig Healthy	Non-Clinical	NA	Myanmar	24	Unknown
A-07-3-TT-01-SS-C2	Pig Healthy	Non-Clinical	NA	Myanmar	25	31
F-11-1-TS-08-SS-C1	Pig Healthy	Non-Clinical	NA	Myanmar	26	Unknown
F-01-2-TS-01-SS-C1	Pig Healthy	Non-Clinical	NA	Myanmar	27	Unknown
28286_HSPI11	Pig Unknown	Unknown	1995	Spain	28	28
083_17A	Pig Healthy	Non-Clinical	2013	UK	29	25
SS_0927	Pig Healthy	Non-Clinical	2013	China	30	31
SS_0324	Pig Healthy	Non-Clinical	2013	China	31	16
684_21A	Pig Healthy	Non-Clinical	2013	UK	32	16
427_7C	Pig Healthy	Non-Clinical	2013	UK	33	9
SS_1141-1	Pig Healthy	Non-Clinical	2013	China	34	Unknown
F-09-3-TS-05-SS-C2	Pig Healthy	Non-Clinical	NA	Myanmar	35	29
684_11B	Pig Healthy	Non-Clinical	2013	UK	36	28
4057-30_S30_L001	Pig Unknown	Unknown	2019	USA	37	9
TMW_SS108	Pig Healthy	Non-Clinical	2015	UK	38	15
SS_2795	Pig Healthy	Non-Clinical	2014	China	39	Unknown
SS_2010	Pig Healthy	Non-Clinical	2013	China	40	28
SS_0615	Pig Healthy	Non-Clinical	2013	China	41	Unknown
SS173	Pig Healthy	Non-Clinical	2019	Myanmar	42	Unknown
SS004	Pig Healthy	Non-Clinical	2019	Myanmar	43	29
F-17-2-TS-02-SS-C3	Pig Healthy	Non-Clinical	NA	Myanmar	44	Unknown
F-12-3-TS-03-SS-C2	Pig Healthy	Non-Clinical	NA	Myanmar	45	15
F-11-2-TS-10-SS-C5	Pig Healthy	Non-Clinical	NA	Myanmar	46	Unknown
F-11-2-TS-08-SS-C1	Pig Healthy	Non-Clinical	NA	Myanmar	47	15
F-05-1-TS-01-SS-C4	Pig Healthy	Non-Clinical	NA	Myanmar	48	30
F-02-1-TS-01-SS-C5	Pig Healthy	Non-Clinical	NA	Myanmar	49	Unknown
28387_SS15105T2	Wild Boar	Unknown	2015	Spain	50	9
270_21B	Pig Healthy	Non-Clinical	2013	UK	51	30
22316_45-1D7	Pig Healthy	Non-Clinical	2017	Spain	52	Unknown
108-64D_S61_L001	Pig Unknown	Unknown	2018	USA	53	4
108-26D_S25_L001	Pig Unknown	Unknown	2018	USA	54	Unknown
SS_1982	Pig Healthy	Non-Clinical	2013	China	55	28
SS_1380	Pig Healthy	Non-Clinical	2013	China	56	12
SS_0789	Pig Healthy	Non-Clinical	2013	China	57	15
SS_0676	Pig Healthy	Non-Clinical	2013	China	58	Unknown
SS_0262	Pig Healthy	Non-Clinical	2013	China	59	16
SS176	Pig Healthy	Non-Clinical	2019	Myanmar	60	4
SS064	Pig Healthy	Non-Clinical	2019	Myanmar	61	29
SS001	Pig Healthy	Non-Clinical	2019	Myanmar	62	Unknown
SRR7369625	Pig Unknown	Unknown	2016	Australia	63	2
SRR7369593	Pig Unknown	Unknown	2017	Australia	64	12
NH1E3-9A	Pig Healthy	Non-Clinical	2016	Canada	65	Unknown
MA4T3-4A	Pig Healthy	Non-Clinical	2016	Canada	66	5
MA4T3-1A	Pig Healthy	Non-Clinical	2016	Canada	67	Unknown
F-13-1-TS-02-SS-C1	Pig Healthy	Non-Clinical	NA	Myanmar	68	Unknown
F-11-2-TS-05-SS-C2	Pig Healthy	Non-Clinical	NA	Myanmar	69	Unknown
F-04-2-TS-06-SS-C3	Pig Healthy	Non-Clinical	NA	Myanmar	70	24
F-01-2-TS-01-SS-C4	Pig Healthy	Non-Clinical	NA	Myanmar	71	19
CF2D3-4B	Pig Healthy	Non-Clinical	2016	Canada	72	Unknown
684_20C	Pig Healthy	Non-Clinical	2013	UK	73	9
635_9C	Pig Healthy	Non-Clinical	2013	UK	74	15
28377_SS15080T3	Wild Boar	Unknown	2015	Spain	75	4
22303_SPC3	Pig Healthy	Non-Clinical	2014	Spain	76	Unknown
21317_NLR33	Pig Diseased	Respiratory	2017	Netherlands	77	Unknown
21162_DNR29	Pig Diseased	Respiratory	2018	Denmark	78	14
2020Jan-S.suis-30_S30_L001	Pig Unknown	Unknown	2019	USA	79	9
19833_M103045_R5	Pig Diseased	Respiratory	2018	Spain	80	19
19713_PH2016-134	Pig Healthy	Non-Clinical	2016	Germany	81	29
19657_PH2016-075	Pig Diseased	Respiratory	2016	Germany	82	19
11.CEREBRO	Pig Diseased	Systemic	2016	Spain	83	9
083_22A	Pig Healthy	Non-Clinical	2013	UK	84	15
TMW_SS034	Pig Unknown	Unknown	2013	UK	85	Unknown
SS_3096	Pig Healthy	Non-Clinical	2014	China	86	Unknown
SS_2089	Pig Healthy	Non-Clinical	2013	China	87	15
SS_2039	Pig Healthy	Non-Clinical	2013	China	88	16
SS_1721	Pig Healthy	Non-Clinical	2013	China	89	31
SS_1367	Pig Healthy	Non-Clinical	2013	China	90	4
SS_1356	Pig Healthy	Non-Clinical	2013	China	91	Unknown
SS_1261	Pig Healthy	Non-Clinical	2013	China	92	11
SS_1188	Pig Healthy	Non-Clinical	2013	China	93	Unknown
SS_1100	Pig Healthy	Non-Clinical	2013	China	94	Unknown
SS_0963	Pig Healthy	Non-Clinical	2013	China	95	Unknown
SS_0899	Pig Healthy	Non-Clinical	2013	China	96	31
SS_0849	Pig Healthy	Non-Clinical	2013	China	97	15
SS_0810	Pig Healthy	Non-Clinical	2013	China	98	28
SS_0803	Pig Healthy	Non-Clinical	2013	China	99	16
SS_0347	Pig Healthy	Non-Clinical	2013	China	100	25
SS_0183	Pig Healthy	Non-Clinical	2013	China	101	16
SS_0180	Pig Healthy	Non-Clinical	2013	China	102	5
SS_0166	Pig Healthy	Non-Clinical	2013	China	103	Unknown
SS_0061	Pig Healthy	Non-Clinical	2013	China	104	31
SS220	Pig Healthy	Non-Clinical	2019	Myanmar	105	31
SS174	Pig Healthy	Non-Clinical	2019	Myanmar	106	Unknown
SRR7369677	Pig Unknown	Unknown	2016	Australia	107	Unknown
SRR7369661	Pig Unknown	Unknown	2013	Australia	108	16
SRR7369610	Pig Unknown	Unknown	2014	Australia	109	15
SRR7369602	Pig Unknown	Unknown	2014	Australia	110	31
SRR7369591	Pig Unknown	Unknown	2017	Australia	111	Unknown
SRR7369578	Pig Unknown	Unknown	2017	Australia	112	31
SRR7369573	Pig Unknown	Unknown	2017	Australia	113	16
LSS95	Pig Healthy	Non-Clinical	2011	UK	114	11
LSS79	Pig Healthy	Non-Clinical	2011	UK	115	15
F-13-2-TS-01-SS-C4	Pig Healthy	Non-Clinical	NA	Myanmar	116	Unknown
F-12-3-TS-02-SS-C1	Pig Healthy	Non-Clinical	NA	Myanmar	117	Unknown
F-11-2-TS-01-SS-C1	Pig Healthy	Non-Clinical	NA	Myanmar	118	Unknown
F-11-1-TS-03-SS-C5	Pig Healthy	Non-Clinical	NA	Myanmar	119	Unknown
F-09-2-TS-07-SS-C2	Pig Healthy	Non-Clinical	NA	Myanmar	120	30
F-04-2-TS-05-SS-C1	Pig Healthy	Non-Clinical	NA	Myanmar	121	Unknown
F-03-3-TS-04-SS-C1	Pig Healthy	Non-Clinical	NA	Myanmar	122	5
ERR1055634	Pig Diseased	Systemic	2007	Netherlands	123	17
DN13	NA	Unknown	NA	NA	124	Unknown
CF2D3-1C	Pig Healthy	Non-Clinical	2016	Canada	125	28
BE4B3-4A	Pig Healthy	Non-Clinical	2016	Canada	126	16
A-09-9-TT-04-SS-C2	Pig Healthy	Non-Clinical	NA	Myanmar	127	31
A-09-7-TT-05-SS-C2	Pig Healthy	Non-Clinical	NA	Myanmar	128	5
A-07-3-TT-02-SS-C5	Pig Healthy	Non-Clinical	NA	Myanmar	129	29
90-4400	Pig Diseased	Respiratory	1990	Canada	130	Unknown
89-88-422	Pig Diseased	Respiratory	1989	Canada	131	31
89-4294	Pig Diseased	Respiratory	1989	Canada	132	19
784_18C	Pig Healthy	Non-Clinical	2013	UK	133	31
784_15B	Pig Healthy	Non-Clinical	2013	UK	134	Unknown
784_10A	Pig Healthy	Non-Clinical	2013	UK	135	Unknown
684_24C	Pig Healthy	Non-Clinical	2013	UK	136	Unknown
684_18B	Pig Healthy	Non-Clinical	2013	UK	137	Unknown
684_17A	Pig Healthy	Non-Clinical	2013	UK	138	15
635_11B	Pig Healthy	Non-Clinical	2013	UK	139	15
632_9C	Pig Healthy	Non-Clinical	2013	UK	140	25
359_6B	Pig Healthy	Non-Clinical	2013	UK	141	10
28375_SS15064T1	Wild Boar	Unknown	2015	Spain	142	4
270_16A	Pig Healthy	Non-Clinical	2013	UK	143	Unknown
28291_HSPI177	Pig Unknown	Unknown	1997	Spain	144	3
21294_NLR10	Pig Diseased	Respiratory	2017	Netherlands	145	12
21275_DNC41	Pig Healthy	Non-Clinical	2018	Denmark	146	16
21254_DNC20	Pig Healthy	Non-Clinical	2018	Denmark	147	30
21245_DNC11	Pig Healthy	Non-Clinical	2018	Denmark	148	16
21242_DNC8	Pig Healthy	Non-Clinical	2018	Denmark	149	15
21149_DNR16	Pig Diseased	Respiratory	2018	Denmark	150	28
2020Jan-S.suis-1_S1_L001	Pig Unknown	Unknown	2019	USA	151	10
19890_VL8_7_C12	Pig Healthy	Non-Clinical	2014	Spain	152	16
19885_GM2_2_C7	Pig Healthy	Non-Clinical	2014	Spain	153	29
19879_M101999_C1	Pig Healthy	Non-Clinical	2017	Spain	154	8
19846_M104396_R18	Pig Diseased	Respiratory	2017	Spain	155	21
19837_M103466_R9	Pig Diseased	Respiratory	2017	Spain	156	29
19721_PH2016-142	Pig Healthy	Non-Clinical	2016	Germany	157	21
19694_PH2016-114	Pig Healthy	Non-Clinical	2016	Germany	158	2
19650_PH2016-068	Pig Diseased	Respiratory	2016	Germany	159	18
19618_PH2016-033	Pig Diseased	Systemic	2016	Germany	160	16
19594_PH2016-004	Pig Diseased	Systemic	2016	Germany	161	3
19685_PH2016-105	Pig Healthy	Non-Clinical	2016	Germany	162	9
1191316	Pig Diseased	Systemic	2009	Canada	163	28
108-82D_S77_L001	Pig Unknown	Unknown	2018	USA	164	9
083_17C	Pig Healthy	Non-Clinical	2013	UK	165	Unknown
0435-20_S20_L001	Pig Unknown	Unknown	2019	USA	166	18
VALENCIA_ST4	Pig Unknown	Unknown	2016	Spain	167	Unknown
TMW_SS119	Pig Healthy	Non-Clinical	2015	UK	168	15
TMW_SS091	Pig Unknown	Unknown	2014	UK	169	29
TMW_SS078	Pig Unknown	Unknown	2014	UK	170	Unknown
TMW_SS075	Pig Unknown	Unknown	2014	UK	171	Unknown
TMW_SS045	Pig Unknown	Unknown	2014	UK	172	Unknown
TMW_SS037	Pig Unknown	Unknown	2013	UK	173	Unknown
TMW_SS029	Pig Unknown	Unknown	2013	UK	174	15
TMW_SS024	Pig Unknown	Unknown	2013	UK	175	Unknown
TMW_SS020	Pig Unknown	Unknown	2013	UK	176	Unknown
TMW_SS012	Pig Unknown	Unknown	2013	UK	177	15
TMW_SS008	Pig Unknown	Unknown	2013	UK	178	9
TL13	NA	Unknown	NA	NA	179	Unknown
SS_2838	Pig Healthy	Non-Clinical	2014	China	180	Unknown
SS_2764	Pig Healthy	Non-Clinical	2014	China	181	Unknown
SS_2761	Pig Healthy	Non-Clinical	2014	China	182	Unknown
SS_2737	Pig Healthy	Non-Clinical	2014	China	183	30
SS_2481	Pig Healthy	Non-Clinical	2013	China	184	31
SS_2254	Pig Healthy	Non-Clinical	2013	China	185	30
SS_2233	Pig Healthy	Non-Clinical	2013	China	186	Unknown
SS_2215	Pig Healthy	Non-Clinical	2013	China	187	16
SS_2214	Pig Healthy	Non-Clinical	2013	China	188	31
SS_2203-1	Pig Healthy	Non-Clinical	2013	China	189	29
SS_2169	Pig Healthy	Non-Clinical	2013	China	190	12
SS_2151	Pig Healthy	Non-Clinical	2013	China	191	Unknown
SS_2101	Pig Healthy	Non-Clinical	2013	China	192	21
SS_1496	Pig Healthy	Non-Clinical	2013	China	193	21
SS_1416	Pig Healthy	Non-Clinical	2013	China	194	Unknown
SS_1313	Pig Healthy	Non-Clinical	2013	China	195	15
SS_1279	Pig Healthy	Non-Clinical	2013	China	196	12
SS_1267	Pig Healthy	Non-Clinical	2013	China	197	15
SS_1219	Pig Healthy	Non-Clinical	2013	China	198	Unknown
SS_1180	Pig Healthy	Non-Clinical	2013	China	199	15
SS_1076	Pig Healthy	Non-Clinical	2013	China	200	Unknown
SS_1069	Pig Healthy	Non-Clinical	2013	China	201	31
SS_0970	Pig Healthy	Non-Clinical	2013	China	202	30
SS_0949	Pig Healthy	Non-Clinical	2013	China	203	29
SS_0797	Pig Healthy	Non-Clinical	2013	China	204	Unknown
SS_0796	Pig Healthy	Non-Clinical	2013	China	205	Unknown
SS_0786	Pig Healthy	Non-Clinical	2013	China	206	16
SS_0681	Pig Healthy	Non-Clinical	2013	China	207	30
SS_0667	Pig Healthy	Non-Clinical	2013	China	208	15
SS_0649	Pig Healthy	Non-Clinical	2013	China	209	Unknown
SS_0393	Pig Healthy	Non-Clinical	2013	China	210	12
SS_0378	Pig Healthy	Non-Clinical	2013	China	211	15
SS_0148	Pig Healthy	Non-Clinical	2013	China	212	9
SS_0138	Pig Healthy	Non-Clinical	2013	China	213	15
SS_0123	Pig Healthy	Non-Clinical	2013	China	214	12
SS997	Pig Diseased	Respiratory	2010	UK	215	8
SS993	Pig Healthy	Non-Clinical	2010	UK	216	Unknown
SS986	Pig Diseased	Respiratory	2010	UK	217	12
SS985	Pig Unknown	Unknown	2010	UK	218	Unknown
SS975	Pig Diseased	Respiratory	2010	UK	219	Unknown
SS238	Pig Healthy	Non-Clinical	2019	Myanmar	220	24
SS229	Pig Healthy	Non-Clinical	2019	Myanmar	221	16
SS225	Pig Healthy	Non-Clinical	2019	Myanmar	222	29
SS221	Pig Healthy	Non-Clinical	2019	Myanmar	223	29
SS213	Pig Healthy	Non-Clinical	2019	Myanmar	224	Unknown
SS208	Pig Healthy	Non-Clinical	2019	Myanmar	225	24
SS202	Pig Healthy	Non-Clinical	2019	Myanmar	226	15
SS199	Pig Healthy	Non-Clinical	2019	Myanmar	227	30
SS189	Pig Healthy	Non-Clinical	2019	Myanmar	228	Unknown
SS179	Pig Healthy	Non-Clinical	2019	Myanmar	229	Unknown
SS163	Pig Healthy	Non-Clinical	2019	Myanmar	230	Unknown
SS161	Pig Healthy	Non-Clinical	2019	Myanmar	231	11
SS149	Pig Healthy	Non-Clinical	2019	Myanmar	232	21
SS115	Pig Healthy	Non-Clinical	2019	Myanmar	233	5
SS108	Pig Healthy	Non-Clinical	2019	Myanmar	234	4
SS1062	Pig Diseased	Respiratory	2010	UK	235	15
SS1056	Pig Unknown	Unknown	2010	UK	236	8
SS1046	Pig Unknown	Unknown	2010	UK	237	10
SS1028	Pig Diseased	Systemic	2010	UK	238	4
SS101m	Pig Healthy	Non-Clinical	2019	Myanmar	239	Unknown
SS1013	Pig Diseased	Respiratory	2011	UK	240	Unknown
SS080	Pig Healthy	Non-Clinical	2019	Myanmar	241	5
SS066	Pig Healthy	Non-Clinical	2019	Myanmar	242	4
SS013	Pig Healthy	Non-Clinical	2019	Myanmar	243	29
SRR7369711	Pig Unknown	Unknown	2015	Australia	244	21
SRR7369698	Pig Unknown	Unknown	2013	Australia	245	12
SRR7369686	Pig Unknown	Unknown	2014	Australia	246	5
SRR7369683	Pig Unknown	Unknown	2014	Australia	247	29
SRR7369646	Pig Unknown	Unknown	2013	Australia	248	10
SRR7369640	Pig Unknown	Unknown	2016	Australia	249	16
SRR7369599	Pig Unknown	Unknown	2017	Australia	250	31
SRR7369581	Pig Unknown	Unknown	2013	Australia	251	16
SRR7369577	Pig Unknown	Unknown	2017	Australia	252	9
SRR7369574	Pig Unknown	Unknown	2017	Australia	253	21
M104170_C2	Pig Healthy	Non-Clinical	2017	Spain	254	21
LSS99	Pig Unknown	Unknown	2011	UK	255	30
LSS92	Pig Healthy	Non-Clinical	2011	UK	256	9
LSS90	Pig Healthy	Non-Clinical	2011	UK	257	31
LSS9	Pig Healthy	Non-Clinical	2010	UK	258	10
LSS88	Pig Healthy	Non-Clinical	2011	UK	259	Unknown
LSS82	Pig Healthy	Non-Clinical	2011	UK	260	16
LSS80	Pig Healthy	Non-Clinical	2011	UK	261	31
LSS8	Pig Unknown	Unknown	2010	UK	262	16
LSS78	Pig Healthy	Non-Clinical	2011	UK	263	12
LSS75	Pig Healthy	Non-Clinical	2011	UK	264	31
LSS69	Pig Healthy	Non-Clinical	2011	UK	265	31
LSS66	Pig Unknown	Unknown	2011	UK	266	9
LSS65	Pig Healthy	Non-Clinical	2011	UK	267	10
LSS64	Pig Healthy	Non-Clinical	2011	UK	268	21
LSS60	Pig Healthy	Non-Clinical	2011	UK	269	31
LSS58	Pig Healthy	Non-Clinical	2011	UK	270	31
LSS57	Pig Healthy	Non-Clinical	2011	UK	271	Unknown
LSS55	Pig Healthy	Non-Clinical	2011	UK	272	9
LSS54	Pig Healthy	Non-Clinical	2011	UK	273	Unknown
LSS52	Pig Unknown	Unknown	2011	UK	274	19
LSS49	Pig Healthy	Non-Clinical	2011	UK	275	Unknown
LSS48	Pig Healthy	Non-Clinical	2011	UK	276	31
LSS44	Pig Healthy	Non-Clinical	2011	UK	277	15
LSS42	Pig Healthy	Non-Clinical	2011	UK	278	16
LSS39	Pig Healthy	Non-Clinical	2011	UK	279	31
LSS38	Pig Healthy	Non-Clinical	2011	UK	280	Unknown
LSS37	Pig Healthy	Non-Clinical	2011	UK	281	24
LSS36	Pig Unknown	Unknown	2011	UK	282	Unknown
LSS33	Pig Unknown	Unknown	2011	UK	283	4
LSS32	Pig Healthy	Non-Clinical	2011	UK	284	24
LSS31	Pig Healthy	Non-Clinical	2011	UK	285	24
LSS30	Pig Healthy	Non-Clinical	2011	UK	286	31
LSS27	Pig Healthy	Non-Clinical	2011	UK	287	10
LSS23	Pig Healthy	Non-Clinical	2011	UK	288	24
LSS16	Pig Unknown	Unknown	2009	UK	289	Unknown
LSS13	Pig Diseased	Respiratory	2009	UK	290	16
LSS11	Pig Healthy	Non-Clinical	2011	UK	291	31
LSS10	Pig Unknown	Unknown	2010	UK	292	Unknown
F-28-2-TS-07-SS-C3	Pig Healthy	Non-Clinical	NA	Myanmar	293	Unknown
F-28-2-TS-07-SS-C1	Pig Healthy	Non-Clinical	NA	Myanmar	294	29
F-28-2-TS-06-SS-C4	Pig Healthy	Non-Clinical	NA	Myanmar	295	Unknown
F-27-2-TS-04-SS-C2	Pig Healthy	Non-Clinical	NA	Myanmar	296	11
F-17-2-TS-07-SS-C5	Pig Healthy	Non-Clinical	NA	Myanmar	297	Unknown
F-12-3-TS-05-SS-C1	Pig Healthy	Non-Clinical	NA	Myanmar	298	29
F-12-3-TS-04-SS-C1	Pig Healthy	Non-Clinical	NA	Myanmar	299	16
F-12-2-TS-02-SS-C4	Pig Healthy	Non-Clinical	NA	Myanmar	300	31
F-12-1-TS-09-SS-C4	Pig Healthy	Non-Clinical	NA	Myanmar	301	Unknown
F-12-1-TS-07-SS-C1	Pig Healthy	Non-Clinical	NA	Myanmar	302	30
F-11-2-TS-10-SS-C2	Pig Healthy	Non-Clinical	NA	Myanmar	303	30
F-09-2-TS-07-SS-C1	Pig Healthy	Non-Clinical	NA	Myanmar	304	Unknown
F-09-1-TS-05-SS-C2	Pig Healthy	Non-Clinical	NA	Myanmar	305	Unknown
F-07-3-TS-07-SS-C3	Pig Healthy	Non-Clinical	NA	Myanmar	306	29
F-04-3-TS-07-SS-C4	Pig Healthy	Non-Clinical	NA	Myanmar	307	30
F-04-2-TS-09-SS-C4	Pig Healthy	Non-Clinical	NA	Myanmar	308	Unknown
F-02-3-TS-10-SS-C2	Pig Healthy	Non-Clinical	NA	Myanmar	309	29
F-01-3-TS-08-SS-C1	Pig Healthy	Non-Clinical	NA	Myanmar	310	29
ERR1055600	Pig Diseased	Systemic	2002	Netherlands	311	16
ERR1055595	Pig Diseased	Systemic	2000	Netherlands	312	31
ERR1055578	Pig Diseased	Systemic	2006	Netherlands	313	9
EJ2T3-3B	Pig Healthy	Non-Clinical	2016	Canada	314	15
D16-009258	Pig Diseased	Respiratory	NA	USA	315	Unknown
D15-061569	Pig Unknown	Unknown	NA	USA	316	31
D12	NA	Systemic	NA	NA	317	Unknown
CF2D3-2D	Pig Healthy	Non-Clinical	2016	Canada	318	Unknown
A-09-9-TT-02-SS-C5	Pig Healthy	Non-Clinical	NA	Myanmar	319	15
A-09-9-BL-03-SS-C2	Pig Healthy	Non-Clinical	NA	Myanmar	320	Unknown
A-09-8-LN-03-SS-C3	Pig Healthy	Non-Clinical	NA	Myanmar	321	Unknown
A-09-7-TT-04-SS-C1	Pig Healthy	Non-Clinical	NA	Myanmar	322	31
A-09-1-TT-09-SS-C3	Pig Healthy	Non-Clinical	NA	Myanmar	323	29
A-05-5-TT-02-SS-C5	Pig Healthy	Non-Clinical	NA	Myanmar	324	15
A-05-5-TT-01-SS-C1	Pig Healthy	Non-Clinical	NA	Myanmar	325	28
A-05-4-BL-01-SS-C1	Pig Healthy	Non-Clinical	NA	Myanmar	326	15
A-04-3-TT-01-SS-C2	Pig Healthy	Non-Clinical	NA	Myanmar	327	30
94-3370-6480	Pig Unknown	Unknown	1994	Canada	328	15
94-2571	Pig Diseased	Systemic	1994	Canada	329	12
90-4517-4	Pig Diseased	Respiratory	1990	Canada	330	11
90-3615-2	Pig Unknown	Unknown	1990	Canada	331	11
90-1145	Pig Unknown	Unknown	1990	Canada	332	31
89-5197	Pig Diseased	Respiratory	1989	Canada	333	16
89-289	Pig Unknown	Unknown	1989	Canada	334	9
88-2775	Pig Diseased	Respiratory	1988	Canada	335	13
876_6C	Pig Healthy	Non-Clinical	2013	UK	336	10
876_3B	Pig Healthy	Non-Clinical	2013	UK	337	29
876_2A	Pig Healthy	Non-Clinical	2013	UK	338	9
784_7B	Pig Healthy	Non-Clinical	2013	UK	339	9
784_7A	Pig Healthy	Non-Clinical	2013	UK	340	16
784_6A	Pig Healthy	Non-Clinical	2013	UK	341	31
784_3A	Pig Healthy	Non-Clinical	2013	UK	342	Unknown
784_23C	Pig Healthy	Non-Clinical	2013	UK	343	Unknown
784_23B	Pig Healthy	Non-Clinical	2013	UK	344	21
784_21A	Pig Healthy	Non-Clinical	2013	UK	345	Unknown
714_7B	Pig Healthy	Non-Clinical	2014	UK	346	Unknown
714_3A	Pig Healthy	Non-Clinical	2014	UK	347	Unknown
714_19B	Pig Healthy	Non-Clinical	2014	UK	348	Unknown
684_6A	Pig Healthy	Non-Clinical	2013	UK	349	15
684_25C	Pig Healthy	Non-Clinical	2013	UK	350	15
684_21B	Pig Healthy	Non-Clinical	2013	UK	351	Unknown
684_1B	Pig Healthy	Non-Clinical	2013	UK	352	8
684_16A	Pig Healthy	Non-Clinical	2013	UK	353	9
684_12C	Pig Healthy	Non-Clinical	2013	UK	354	Unknown
684_10A	Pig Healthy	Non-Clinical	2013	UK	355	5
635_9A	Pig Healthy	Non-Clinical	2013	UK	356	Unknown
635_10C	Pig Healthy	Non-Clinical	2013	UK	357	10
632_7C	Pig Healthy	Non-Clinical	2013	UK	358	31
632_7B	Pig Healthy	Non-Clinical	2013	UK	359	16
427_17C	Pig Healthy	Non-Clinical	2013	UK	360	Unknown
427_17B	Pig Healthy	Non-Clinical	2013	UK	361	15
4057-80_S80_L001	Pig Unknown	Unknown	2019	USA	362	Unknown
4057-75_S75_L001	Pig Unknown	Unknown	2019	USA	363	9
4057-74_S74_L001	Pig Unknown	Unknown	2019	USA	364	10
4057-33_S33_L001	Pig Unknown	Unknown	2019	USA	365	9
4057-23_S23_L001	Pig Unknown	Unknown	2019	USA	366	8
4057-13_S13_L001	Pig Unknown	Unknown	2019	USA	367	21
33160_Y2009	Pig Diseased	Systemic	1995	UK	368	5
33140_Y0491	Pig Diseased	Systemic	1989	UK	369	2
2957-27_S27_L001	Pig Unknown	Unknown	2018	USA	370	31
2957-21_S21_L001	Pig Unknown	Unknown	2018	USA	371	Unknown
2957-16_S16_L001	Pig Unknown	Unknown	2018	USA	372	Unknown
28410_SS15128N4	Wild Boar	Unknown	2015	Spain	373	Unknown
28407_SS15059N1	Wild Boar	Unknown	2015	Spain	374	Unknown
28405_SS150295N	Wild Boar	Unknown	2015	Spain	375	Unknown
28404_SS15126N1	Wild Boar	Unknown	2015	Spain	376	10
28403_SS15124N3	Wild Boar	Unknown	2015	Spain	377	10
28402_SS15061T1	Wild Boar	Unknown	2015	Spain	378	31
28401_SS15052T1	Wild Boar	Unknown	2015	Spain	379	31
28398_SS15130N2	Wild Boar	Unknown	2015	Spain	380	Unknown
28397_SS15072N2	Wild Boar	Unknown	2015	Spain	381	21
28395_SS15153T4	Wild Boar	Unknown	2015	Spain	382	16
28394_SS15045N4	Wild Boar	Unknown	2015	Spain	383	16
28393_SS150302T	Wild Boar	Unknown	2015	Spain	384	15
28392_SS15048T2	Wild Boar	Unknown	2015	Spain	385	10
28389_SS15112T2	Wild Boar	Unknown	2015	Spain	386	Unknown
28384_SS15147T1	Wild Boar	Unknown	2015	Spain	387	8
28383_SS15127N2	Wild Boar	Unknown	2015	Spain	388	8
28382_SS15095N3	Wild Boar	Unknown	2015	Spain	389	8
28376_SS15079N3	Wild Boar	Unknown	2015	Spain	390	4
28347_2019887918	Pig Diseased	Clinical	2004	Denmark	391	2
28304_HNL2467	Pig Diseased	Systemic	1983	Netherlands	392	3
28299_HSPI222	Pig Unknown	Unknown	1997	Spain	393	5
28297_HSPI141	Pig Unknown	Unknown	1996	Spain	394	19
28296_HSPI89	Pig Unknown	Unknown	1996	Spain	395	Unknown
28294_HSPI83	Pig Unknown	Unknown	1996	Spain	396	29
28293_HSPI46	Pig Unknown	Unknown	1996	Spain	397	21
28292_HSPI275	Pig Unknown	Unknown	1999	Spain	398	Unknown
28290_HSPI145	Pig Unknown	Unknown	1996	Spain	399	Unknown
28289_HSPI143	Pig Unknown	Unknown	1996	Spain	400	31
28285_HSPI245	Pig Unknown	Unknown	1997	Spain	401	16
28283_HSPI171	Pig Unknown	Unknown	1997	Spain	402	11
270_6A	Pig Healthy	Non-Clinical	2013	UK	403	4
25316_PH1993199837	Pig Unknown	Unknown	1997	Germany	404	Unknown
25307_PH1993199814	Pig Unknown	Unknown	1996	Germany	405	5
22336_326-2D7	Pig Healthy	Non-Clinical	2017	Spain	406	Unknown
22335_73-1D15	Pig Healthy	Non-Clinical	2017	Spain	407	Unknown
22333_Z2-1	Pig Healthy	Non-Clinical	2017	Spain	408	Unknown
22327_328-3D49	Pig Healthy	Non-Clinical	2017	Spain	409	Unknown
22320_326-1D7	Pig Healthy	Non-Clinical	2017	Spain	410	Unknown
22319_7-1D7	Pig Healthy	Non-Clinical	2017	Spain	411	Unknown
22317_73-4D7	Pig Healthy	Non-Clinical	2017	Spain	412	Unknown
22315_2606-1D15	Pig Healthy	Non-Clinical	2017	Spain	413	Unknown
22314_SPC20	Pig Healthy	Non-Clinical	2014	Spain	414	Unknown
22312_SPC17	Pig Healthy	Non-Clinical	2014	Spain	415	Unknown
22311_SPC16	Pig Healthy	Non-Clinical	2015	Spain	416	Unknown
22305_SPC6	Pig Healthy	Non-Clinical	2014	Spain	417	Unknown
21494_SPR16	Pig Diseased	Respiratory	2017	Spain	418	Unknown
21493_PH122	Pig Healthy	Non-Clinical	2018	Germany	419	Unknown
21492_PH103	Pig Healthy	Non-Clinical	2018	Germany	420	Unknown
21491_PH085	Pig Diseased	Respiratory	2016	Germany	421	31
21488_PH036	Pig Diseased	Systemic	2016	Germany	422	11
21486_PH023	Pig Diseased	Systemic	2016	Germany	423	9
21484_PH013	Pig Diseased	Systemic	2016	Germany	424	28
21431_NLC47	Pig Healthy	Non-Clinical	2017	Netherlands	425	21
21425_NLC41	Pig Healthy	Non-Clinical	2017	Netherlands	426	9
21424_NLC40	Pig Healthy	Non-Clinical	2017	Netherlands	427	31
21422_NLC38	Pig Healthy	Non-Clinical	2017	Netherlands	428	30
21418_NLC34	Pig Healthy	Non-Clinical	2017	Netherlands	429	29
21414_NLC30	Pig Healthy	Non-Clinical	2017	Netherlands	430	21
21410_NLC44	Pig Healthy	Non-Clinical	2017	Netherlands	431	12
21408_NLC24	Pig Healthy	Non-Clinical	2017	Netherlands	432	Unknown
21404_NLC20	Pig Healthy	Non-Clinical	2017	Netherlands	433	16
21403_NLC19	Pig Healthy	Non-Clinical	2017	Netherlands	434	Unknown
21402_NLC18	Pig Healthy	Non-Clinical	2017	Netherlands	435	2
21401_NLC17	Pig Healthy	Non-Clinical	2017	Netherlands	436	5
21400_NLC16	Pig Healthy	Non-Clinical	2017	Netherlands	437	31
21397_NLC13	Pig Healthy	Non-Clinical	2017	Netherlands	438	28
21396_NLC12	Pig Healthy	Non-Clinical	2017	Netherlands	439	Unknown
21394_NLC10	Pig Healthy	Non-Clinical	2017	Netherlands	440	Unknown
21388_NLC4	Pig Healthy	Non-Clinical	2017	Netherlands	441	31
21387_NLC3	Pig Healthy	Non-Clinical	2017	Netherlands	442	21
21386_NLC2	Pig Healthy	Non-Clinical	2017	Netherlands	443	12
21347_NLS13	Pig Diseased	Systemic	2017	Netherlands	444	31
21333_NLR49	Pig Diseased	Respiratory	2017	Netherlands	445	19
21330_NLR46	Pig Diseased	Respiratory	2017	Netherlands	446	18
21318_NLR34	Pig Diseased	Respiratory	2017	Netherlands	447	Unknown
21292_NLR8	Pig Diseased	Respiratory	2017	Netherlands	448	Unknown
21282_DNC48	Pig Healthy	Non-Clinical	2018	Denmark	449	31
21281_DNC47	Pig Healthy	Non-Clinical	2018	Denmark	450	16
21280_DNC46	Pig Healthy	Non-Clinical	2018	Denmark	451	13
21278_DNC44	Pig Healthy	Non-Clinical	2018	Denmark	452	29
21277_DNC43	Pig Healthy	Non-Clinical	2018	Denmark	453	Unknown
21274_DNC40	Pig Healthy	Non-Clinical	2018	Denmark	454	31
21273_DNC39	Pig Healthy	Non-Clinical	2018	Denmark	455	Unknown
21272_DNC38	Pig Healthy	Non-Clinical	2018	Denmark	456	16
21271_DNC37	Pig Healthy	Non-Clinical	2018	Denmark	457	29
21270_DNC36	Pig Healthy	Non-Clinical	2018	Denmark	458	28
21265_DNC31	Pig Healthy	Non-Clinical	2018	Denmark	459	Unknown
21264_DNC30	Pig Healthy	Non-Clinical	2018	Denmark	460	Unknown
21261_DNC27	Pig Healthy	Non-Clinical	2018	Denmark	461	Unknown
21260_DNC26	Pig Healthy	Non-Clinical	2018	Denmark	462	16
21257_DNC23	Pig Healthy	Non-Clinical	2018	Denmark	463	31
21256_DNC22	Pig Healthy	Non-Clinical	2018	Denmark	464	16
21251_DNC17	Pig Healthy	Non-Clinical	2018	Denmark	465	31
21250_DNC16	Pig Healthy	Non-Clinical	2018	Denmark	466	11
21249_DNC15	Pig Healthy	Non-Clinical	2018	Denmark	467	16
21248_DNC14	Pig Healthy	Non-Clinical	2018	Denmark	468	Unknown
21246_DNC12	Pig Healthy	Non-Clinical	2018	Denmark	469	31
21244_DNC10	Pig Healthy	Non-Clinical	2018	Denmark	470	31
21238_DNC4	Pig Healthy	Non-Clinical	2018	Denmark	471	Unknown
21237_DNC3	Pig Healthy	Non-Clinical	2018	Denmark	472	16
21236_DNC2	Pig Healthy	Non-Clinical	2018	Denmark	473	10
21233_DNS50	Pig Diseased	Systemic	2018	Denmark	474	28
21227_DNS44	Pig Diseased	Systemic	2018	Denmark	475	31
21183_DNR50	Pig Diseased	Respiratory	2018	Denmark	476	31
21144_DNR11	Pig Diseased	Respiratory	2018	Denmark	477	Unknown
2020Jan-S.suis-5_S5_L001	Pig Unknown	Unknown	2019	USA	478	Unknown
2020Jan-S.suis-17_S17_L001	Pig Unknown	Unknown	2019	USA	479	15
2020Jan-S.suis-15_S15_L001	Pig Unknown	Unknown	2019	USA	480	16
19892_WB4_2_C14	Wild Boar	Non-Clinical	2015	Spain	481	29
19891_WB2_3_C13	Wild Boar	Non-Clinical	2015	Spain	482	Unknown
19887_VL1_2_C9	Pig Healthy	Non-Clinical	2014	Spain	483	21
19886_GM8_2_C8	Pig Healthy	Non-Clinical	2014	Spain	484	21
19881_AR_1_C3	Pig Healthy	Non-Clinical	2014	Spain	485	Unknown
19876_M107545_R48	Pig Diseased	Respiratory	2018	Spain	486	12
19866_M106456_R38	Pig Diseased	Respiratory	2018	Spain	487	29
19864_M106316_R36	Pig Diseased	Respiratory	2018	Spain	488	Unknown
19861_M105548_R33	Pig Diseased	Respiratory	2017	Spain	489	15
19857_M105235_R29	Pig Diseased	Respiratory	2017	Spain	490	16
19856_M105082_R28	Pig Diseased	Respiratory	2017	Spain	491	21
19855_M105082_R27	Pig Diseased	Respiratory	2017	Spain	492	Unknown
19850_M104827_R22	Pig Diseased	Respiratory	2017	Spain	493	10
19845_M103975_R17	Pig Diseased	Respiratory	2017	Spain	494	21
19843_M103975_R15	Pig Diseased	Respiratory	2017	Spain	495	29
19842_M103905_R14	Pig Diseased	Respiratory	2017	Spain	496	21
19839_M103565_R11	Pig Diseased	Respiratory	2017	Spain	497	19
19836_M103466_R8	Pig Diseased	Respiratory	2017	Spain	498	24
19835_M103466_R7	Pig Diseased	Respiratory	2017	Spain	499	23
19832_M102541_R4	Pig Diseased	Respiratory	2018	Spain	500	Unknown
19829_M101487_R1	Pig Diseased	Respiratory	2017	Spain	501	17
19818_M106471_S40	Pig Diseased	Systemic	2018	Spain	502	30
19817_M106252_S39	Pig Diseased	Systemic	2018	Spain	503	31
19813_M106115_S35	Pig Diseased	Systemic	2017	Spain	504	29
19804_M105052_S26	Pig Diseased	Systemic	2017	Spain	505	19
19727_PH2016-148	Pig Healthy	Non-Clinical	2017	Germany	506	Unknown
19725_PH2016-146	Pig Healthy	Non-Clinical	2016	Germany	507	15
19724_PH2016-145	Pig Healthy	Non-Clinical	2016	Germany	508	13
19714_PH2016-135	Pig Healthy	Non-Clinical	2016	Germany	509	16
19712_PH2016-133	Pig Healthy	Non-Clinical	2016	Germany	510	8
19710_PH2016-131	Pig Healthy	Non-Clinical	2016	Germany	511	2
19708_PH2016-129	Pig Healthy	Non-Clinical	2016	Germany	512	Unknown
19706_PH2016-127	Pig Healthy	Non-Clinical	2016	Germany	513	31
19703_PH2016-124	Pig Healthy	Non-Clinical	2016	Germany	514	28
19701_PH2016-121	Pig Healthy	Non-Clinical	2016	Germany	515	5
19699_PH2016-119	Pig Healthy	Non-Clinical	2016	Germany	516	29
19698_PH2016-118	Pig Healthy	Non-Clinical	2016	Germany	517	29
19697_PH2016-117	Pig Healthy	Non-Clinical	2016	Germany	518	15
19696_PH2016-116	Pig Healthy	Non-Clinical	2016	Germany	519	5
19695_PH2016-115	Pig Healthy	Non-Clinical	2016	Germany	520	15
19693_PH2016-113	Pig Healthy	Non-Clinical	2016	Germany	521	Unknown
19692_PH2016-112	Pig Healthy	Non-Clinical	2016	Germany	522	31
19691_PH2016-111	Pig Healthy	Non-Clinical	2016	Germany	523	30
19690_PH2016-110	Pig Healthy	Non-Clinical	2016	Germany	524	28
19689_PH2016-109	Pig Healthy	Non-Clinical	2016	Germany	525	16
19688_PH2016-108	Pig Healthy	Non-Clinical	2016	Germany	526	29
19673_PH2016-092	Pig Diseased	Respiratory	2016	Germany	527	18
19656_PH2016-074	Pig Diseased	Respiratory	2016	Germany	528	31
19654_PH2016-072	Pig Diseased	Respiratory	2016	Germany	529	18
19653_PH2016-071	Pig Diseased	Respiratory	2016	Germany	530	16
19652_PH2016-070	Pig Diseased	Respiratory	2016	Germany	531	15
19647_PH2016-065	Pig Diseased	Respiratory	2016	Germany	532	Unknown
19646_PH2016-064	Pig Diseased	Respiratory	2016	Germany	533	21
19641_PH2016-059	Pig Diseased	Respiratory	2016	Germany	534	29
19634_PH2016-051	Pig Diseased	Respiratory	2016	Germany	535	Unknown
19625_PH2016-041	Pig Diseased	Systemic	2016	Germany	536	18
19602_PH2016-014	Pig Diseased	Systemic	2016	Germany	537	Unknown
1803662	Pig Unknown	Unknown	2016	Canada	538	9
1671154	Pig Unknown	Unknown	2014	Canada	539	27
1622145	Pig Diseased	Respiratory	2014	Canada	540	28
1621705	Pig Unknown	Unknown	2014	Canada	541	Unknown
1614720	Pig Unknown	Unknown	2014	Canada	542	16
1602952	Pig Diseased	Respiratory	2014	Canada	543	Unknown
1506989	Pig Unknown	Unknown	2013	Canada	544	Unknown
1505307	Pig Unknown	Unknown	2013	Canada	545	16
1481965	Pig Diseased	Systemic	2013	Canada	546	Unknown
1466571	Pig Diseased	Systemic	2013	Canada	547	Unknown
1456898	Pig Unknown	Unknown	2013	Canada	548	Unknown
1348170	Pig Unknown	Unknown	2011	Canada	549	13
1270935	Pig Unknown	Unknown	2011	Canada	550	28
1269330	Pig Diseased	Systemic	2011	Canada	551	21
1248867	Pig Diseased	Respiratory	2010	Canada	552	Unknown
1237-40_S40_L001	Pig Unknown	Unknown	2019	USA	553	Unknown
1237-11_S11_L001	Pig Unknown	Unknown	2019	USA	554	Unknown
1236-85_S85_L001	Pig Unknown	Unknown	2019	USA	555	Unknown
1231073	Pig Diseased	Systemic	2010	Canada	556	31
1209618	Pig Unknown	Unknown	2010	Canada	557	9
1193601	Pig Diseased	Systemic	2009	Canada	558	Unknown
1171239	Pig Unknown	Unknown	2009	Canada	559	Unknown
1162351	Pig Diseased	Respiratory	2009	Canada	560	24
1160410	Pig Unknown	Unknown	2009	Canada	561	Unknown
1158584	Pig Unknown	Unknown	2009	Canada	562	31
1152130	Pig Unknown	Unknown	2009	Canada	563	21
1129711	Pig Diseased	Systemic	2008	Canada	564	29
1112943	Pig Unknown	Unknown	2008	Canada	565	Unknown
1093404	Pig Diseased	Systemic	2008	Canada	566	27
108-97D_S92_L001	Pig Unknown	Unknown	2018	USA	567	Unknown
108-96D_S91_L001	Pig Unknown	Unknown	2018	USA	568	Unknown
108-95D_S90_L001	Pig Unknown	Unknown	2018	USA	569	23
108-94D_S89_L001	Pig Unknown	Unknown	2018	USA	570	Unknown
108-90D_S85_L001	Pig Unknown	Unknown	2018	USA	571	31
108-84D_S79_L001	Pig Unknown	Unknown	2018	USA	572	10
108-74D_S69_L001	Pig Unknown	Unknown	2018	USA	573	31
108-63D_S60_L001	Pig Unknown	Unknown	2018	USA	574	29
108-55D_S52_L001	Pig Unknown	Unknown	2018	USA	575	Unknown
108-51D_S49_L001	Pig Unknown	Unknown	2018	USA	576	5
108-46D_S45_L001	Pig Unknown	Unknown	2018	USA	577	Unknown
108-45D_S44_L001	Pig Unknown	Unknown	2018	USA	578	15
108-41D_S40_L001	Pig Unknown	Unknown	2018	USA	579	Unknown
108-29D_S28_L001	Pig Unknown	Unknown	2018	USA	580	30
108-28D_S27_L001	Pig Unknown	Unknown	2018	USA	581	28
083_3B	Pig Healthy	Non-Clinical	2013	UK	582	31
083_2B	Pig Healthy	Non-Clinical	2013	UK	583	31
083_2A	Pig Healthy	Non-Clinical	2013	UK	584	31
083_25C	Pig Healthy	Non-Clinical	2013	UK	585	10
083_1C	Pig Healthy	Non-Clinical	2013	UK	586	Unknown
083_17B	Pig Healthy	Non-Clinical	2013	UK	587	Unknown
0435-6_S6_L001	Pig Unknown	Unknown	2019	USA	588	5
0435-25_S25_L001	Pig Unknown	Unknown	2019	USA	589	Unknown

## Sheet: Table S6
Table S6. Metadata of the phylogenetic trees in Figures 1A and S9
Strain	Host	Lineage	Outgroup (Figure S9)	BioSample
BM407	Human	Pathogenic	No	SAMEA2272697
MZ1B3_4E_ref	Pig/Wild Boar	Pathogenic	No	SAMN14932606
MY1C3_3B_ref	Pig/Wild Boar	Pathogenic	No	SAMN37179826
19595_PH2016-006	Pig/Wild Boar	Pathogenic	No	SAMN37150683
NLS50_ref	Pig/Wild Boar	Pathogenic	No	SAMN37179825
NLR11_ref	Pig/Wild Boar	Pathogenic	No	SAMN37179830
19677_PH2016-096	Pig/Wild Boar	Pathogenic	No	SAMN37150761
DB1V3-4A_ref	Pig/Wild Boar	Pathogenic	No	SAMN14932575
28295_HSPI88	Pig/Wild Boar	Pathogenic	No	SAMN37151285
PH2016-081_ref	Pig/Wild Boar	Pathogenic	No	SAMN37179829
NLS40_ref	Pig/Wild Boar	Pathogenic	No	SAMN37179828
SS_0013	Pig/Wild Boar	Commensal	No	SAMN08295836
427_5B	Pig/Wild Boar	Commensal	No	SAMN14933326
0435-13_S13_L001	Pig/Wild Boar	Commensal	No	SAMN35334535
SRR7369572	Pig/Wild Boar	Pathogenic	No	SAMN09459687
F-02-3-TS-06-SS-C1	Pig/Wild Boar	Commensal	No	SAMN37265208
21395_NLC11	Pig/Wild Boar	Commensal	No	SAMN37151174
33164_Y2125	Pig/Wild Boar	Pathogenic	No	SAMN37150624
SS_0424-1	Pig/Wild Boar	Commensal	No	SAMN08295877
TMW_SS028_ref	Pig/Wild Boar	Commensal	No	SAMN37179831
TMW_SS106	Pig/Wild Boar	Commensal	No	SAMN14933286
SS_0957	Pig/Wild Boar	Commensal	No	SAMN08295930
SS_0955	Pig/Wild Boar	Commensal	No	SAMN08295929
F-28-2-TS-01-SS-C3	Pig/Wild Boar	Commensal	No	SAMN37265533
A-07-3-TT-01-SS-C2	Pig/Wild Boar	Commensal	No	SAMN37265099
F-11-1-TS-08-SS-C1	Pig/Wild Boar	Commensal	No	SAMN37265400
F-01-2-TS-01-SS-C1	Pig/Wild Boar	Commensal	No	SAMN37265130
28286_HSPI11	Pig/Wild Boar	Commensal	No	SAMN37151276
083_17A	Pig/Wild Boar	Commensal	No	SAMN14933302
SS_0927	Pig/Wild Boar	Commensal	No	SAMN08295924
SS_0324	Pig/Wild Boar	Commensal	No	SAMN08295868
684_21A	Pig/Wild Boar	Commensal	No	SAMN14933365
427_7C	Pig/Wild Boar	Commensal	No	SAMN14933327
SS_1141-1	Pig/Wild Boar	Commensal	No	SAMN08295959
F-09-3-TS-05-SS-C2	Pig/Wild Boar	Commensal	No	SAMN37265388
684_11B	Pig/Wild Boar	Pathogenic	No	SAMN14933346
4057-30_S30_L001	Pig/Wild Boar	Commensal	No	SAMN35340919
TMW_SS108	Pig/Wild Boar	Commensal	No	SAMN14933288
SS_2795	Pig/Wild Boar	Commensal	No	SAMN08296050
SS_2010	Pig/Wild Boar	Commensal	No	SAMN08296016
SS_0615	Pig/Wild Boar	Commensal	No	SAMN08295879
SS173	Pig/Wild Boar	Commensal	No	SAMN37265710
SS004	Pig/Wild Boar	Commensal	No	SAMN37265551
F-17-2-TS-02-SS-C3	Pig/Wild Boar	Commensal	No	SAMN37265498
F-12-3-TS-03-SS-C2	Pig/Wild Boar	Commensal	No	SAMN37265445
F-11-2-TS-10-SS-C5	Pig/Wild Boar	Commensal	No	SAMN37265416
F-11-2-TS-08-SS-C1	Pig/Wild Boar	Commensal	No	SAMN37265410
F-05-1-TS-01-SS-C4	Pig/Wild Boar	Commensal	No	SAMN37265272
F-02-1-TS-01-SS-C5	Pig/Wild Boar	Commensal	No	SAMN37265156
28387_SS15105T2	Pig/Wild Boar	Commensal	No	SAMN37150657
270_21B	Pig/Wild Boar	Commensal	No	SAMN14933318
22316_45-1D7	Pig/Wild Boar	Commensal	No	SAMN37151232
108-64D_S61_L001	Pig/Wild Boar	Pathogenic	No	SAMN35315254
108-26D_S25_L001	Pig/Wild Boar	Commensal	No	SAMN35315219
SS_1982	Pig/Wild Boar	Commensal	No	SAMN08296015
SS_1380	Pig/Wild Boar	Commensal	No	SAMN08295998
SS_0789	Pig/Wild Boar	Commensal	No	SAMN08295893
SS_0676	Pig/Wild Boar	Commensal	No	SAMN08295887
SS_0262	Pig/Wild Boar	Commensal	No	SAMN08295866
SS176	Pig/Wild Boar	Commensal	No	SAMN37265713
SS064	Pig/Wild Boar	Commensal	No	SAMN37265609
SS001	Pig/Wild Boar	Commensal	No	SAMN37265548
SRR7369625	Pig/Wild Boar	Pathogenic	No	SAMN09459660
SRR7369593	Pig/Wild Boar	Commensal	No	SAMN09459695
NH1E3-9A	Pig/Wild Boar	Commensal	No	SAMN14932609
MA4T3-4A	Pig/Wild Boar	Commensal	No	SAMN14932590
MA4T3-1A	Pig/Wild Boar	Commensal	No	SAMN14932584
F-13-1-TS-02-SS-C1	Pig/Wild Boar	Commensal	No	SAMN37265463
F-11-2-TS-05-SS-C2	Pig/Wild Boar	Commensal	No	SAMN37265406
F-04-2-TS-06-SS-C3	Pig/Wild Boar	Commensal	No	SAMN37265242
F-01-2-TS-01-SS-C4	Pig/Wild Boar	Commensal	No	SAMN37265131
CF2D3-4B	Pig/Wild Boar	Commensal	No	SAMN14932555
684_20C	Pig/Wild Boar	Commensal	No	SAMN14933364
635_9C	Pig/Wild Boar	Pathogenic	No	SAMN14933344
28377_SS15080T3	Pig/Wild Boar	Commensal	No	SAMN37150648
22303_SPC3	Pig/Wild Boar	Commensal	No	SAMN37151221
21317_NLR33	Pig/Wild Boar	Pathogenic	No	SAMN37151104
21162_DNR29	Pig/Wild Boar	Commensal	No	SAMN37150953
2020Jan-S.suis-30_S30_L001	Pig/Wild Boar	Commensal	No	SAMN35085453
19833_M103045_R5	Pig/Wild Boar	Commensal	No	SAMN37150866
19713_PH2016-134	Pig/Wild Boar	Commensal	No	SAMN37150795
19657_PH2016-075	Pig/Wild Boar	Commensal	No	SAMN37150742
11.CEREBRO	Pig/Wild Boar	Commensal	No	SAMN14933479
083_22A	Pig/Wild Boar	Commensal	No	SAMN14933308
TMW_SS034	Pig/Wild Boar	Commensal	No	SAMN14933216
SS_3096	Pig/Wild Boar	Commensal	No	SAMN08296058
SS_2089	Pig/Wild Boar	Commensal	No	SAMN08296023
SS_2039	Pig/Wild Boar	Commensal	No	SAMN08296017
SS_1721	Pig/Wild Boar	Commensal	No	SAMN08296006
SS_1367	Pig/Wild Boar	Commensal	No	SAMN08295994
SS_1356	Pig/Wild Boar	Commensal	No	SAMN08295991
SS_1261	Pig/Wild Boar	Commensal	No	SAMN08295977
SS_1188	Pig/Wild Boar	Commensal	No	SAMN08295966
SS_1100	Pig/Wild Boar	Commensal	No	SAMN08295953
SS_0963	Pig/Wild Boar	Commensal	No	SAMN08295931
SS_0899	Pig/Wild Boar	Commensal	No	SAMN08295920
SS_0849	Pig/Wild Boar	Commensal	No	SAMN08295907
SS_0810	Pig/Wild Boar	Commensal	No	SAMN08295901
SS_0803	Pig/Wild Boar	Commensal	No	SAMN08295898
SS_0347	Pig/Wild Boar	Commensal	No	SAMN08295870
SS_0183	Pig/Wild Boar	Commensal	No	SAMN08295860
SS_0180	Pig/Wild Boar	Commensal	No	SAMN08295859
SS_0166	Pig/Wild Boar	Commensal	No	SAMN08295857
SS_0061	Pig/Wild Boar	Commensal	No	SAMN08295844
SS220	Pig/Wild Boar	Commensal	No	SAMN37265755
SS174	Pig/Wild Boar	Commensal	No	SAMN37265711
SRR7369677	Pig/Wild Boar	Pathogenic	No	SAMN09459655
SRR7369661	Pig/Wild Boar	Commensal	No	SAMN09459733
SRR7369610	Pig/Wild Boar	Commensal	No	SAMN09459618
SRR7369602	Pig/Wild Boar	Commensal	No	SAMN09459616
SRR7369591	Pig/Wild Boar	Pathogenic	No	SAMN09459697
SRR7369578	Pig/Wild Boar	Commensal	No	SAMN09459679
SRR7369573	Pig/Wild Boar	Commensal	No	SAMN09459684
LSS95	Pig/Wild Boar	Commensal	No	SAMN14932707
LSS79	Pig/Wild Boar	Commensal	No	SAMN14932690
F-13-2-TS-01-SS-C4	Pig/Wild Boar	Commensal	No	SAMN37265465
F-12-3-TS-02-SS-C1	Pig/Wild Boar	Commensal	No	SAMN37265444
F-11-2-TS-01-SS-C1	Pig/Wild Boar	Commensal	No	SAMN37265402
F-11-1-TS-03-SS-C5	Pig/Wild Boar	Commensal	No	SAMN37265397
F-09-2-TS-07-SS-C2	Pig/Wild Boar	Commensal	No	SAMN37265377
F-04-2-TS-05-SS-C1	Pig/Wild Boar	Commensal	No	SAMN37265240
F-03-3-TS-04-SS-C1	Pig/Wild Boar	Commensal	No	SAMN37265223
ERR1055634	Pig/Wild Boar	Pathogenic	No	SAMEA3595257
DN13_ref	Unknown	Commensal	No	SAMN04884928
CF2D3-1C	Pig/Wild Boar	Commensal	No	SAMN14932550
BE4B3-4A	Pig/Wild Boar	Commensal	No	SAMN14932545
A-09-9-TT-04-SS-C2	Pig/Wild Boar	Commensal	No	SAMN37265125
A-09-7-TT-05-SS-C2	Pig/Wild Boar	Commensal	No	SAMN37265115
A-07-3-TT-02-SS-C5	Pig/Wild Boar	Commensal	No	SAMN37265106
90-4400	Pig/Wild Boar	Commensal	No	SAMN14932526
89-88-422	Pig/Wild Boar	Commensal	No	SAMN14932522
89-4294_ref	Pig/Wild Boar	Pathogenic	No	SAMN37179827
784_18C	Pig/Wild Boar	Commensal	No	SAMN14933398
784_15B	Pig/Wild Boar	Commensal	No	SAMN14933394
784_10A	Pig/Wild Boar	Commensal	No	SAMN14933392
684_24C	Pig/Wild Boar	Commensal	No	SAMN14933368
684_18B	Pig/Wild Boar	Commensal	No	SAMN14933359
684_17A	Pig/Wild Boar	Commensal	No	SAMEA2521249
635_11B	Pig/Wild Boar	Commensal	No	SAMN14933337
632_9C	Pig/Wild Boar	Commensal	No	SAMN14933335
359_6B	Pig/Wild Boar	Commensal	No	SAMN14933323
28375_SS15064T1	Pig/Wild Boar	Commensal	No	SAMN37150646
270_16A	Pig/Wild Boar	Commensal	No	SAMN14933315
28291_HSPI177	Pig/Wild Boar	Pathogenic	No	SAMN37151281
21294_NLR10	Pig/Wild Boar	Commensal	No	SAMN37151082
21275_DNC41	Pig/Wild Boar	Commensal	No	SAMN37151063
21254_DNC20	Pig/Wild Boar	Commensal	No	SAMN37151043
21245_DNC11	Pig/Wild Boar	Commensal	No	SAMN37151034
21242_DNC8	Pig/Wild Boar	Commensal	No	SAMN37151031
21149_DNR16	Pig/Wild Boar	Commensal	No	SAMN37150940
2020Jan-S.suis-1_S1_L001	Pig/Wild Boar	Commensal	No	SAMN35085435
19890_VL8_7_C12	Pig/Wild Boar	Commensal	No	SAMN37150920
19885_GM2_2_C7	Pig/Wild Boar	Commensal	No	SAMN37150916
19879_M101999_C1	Pig/Wild Boar	Pathogenic	No	SAMN37150911
19846_M104396_R18	Pig/Wild Boar	Commensal	No	SAMN37150878
19837_M103466_R9	Pig/Wild Boar	Commensal	No	SAMN37150870
19721_PH2016-142	Pig/Wild Boar	Commensal	No	SAMN37150803
19694_PH2016-114	Pig/Wild Boar	Commensal	No	SAMN37150776
19650_PH2016-068	Pig/Wild Boar	Commensal	No	SAMN37150735
19618_PH2016-033	Pig/Wild Boar	Commensal	No	SAMN37150706
19594_PH2016-004	Pig/Wild Boar	Commensal	No	SAMN37150682
19685_PH2016-105	Pig/Wild Boar	Commensal	No	SAMN37150768
1191316_ref	Pig/Wild Boar	Commensal	No	SAMN14932422
108-82D_S77_L001	Pig/Wild Boar	Commensal	No	SAMN3531526
083_17C	Pig/Wild Boar	Commensal	No	SAMN14933304
0435-20_S20_L001	Pig/Wild Boar	Pathogenic	No	SAMN35334543
VALENCIA_ST4	Pig/Wild Boar	Commensal	No	SAMN14933484
TMW_SS119	Pig/Wild Boar	Commensal	No	SAMN14933299
TMW_SS091	Pig/Wild Boar	Commensal	No	SAMN14933271
TMW_SS078	Pig/Wild Boar	Commensal	No	SAMN14933258
TMW_SS075	Pig/Wild Boar	Commensal	No	SAMN14933255
TMW_SS045	Pig/Wild Boar	Commensal	No	SAMN14933227
TMW_SS037	Pig/Wild Boar	Commensal	No	SAMN14933219
TMW_SS029	Pig/Wild Boar	Pathogenic	No	SAMN14933212
TMW_SS024	Pig/Wild Boar	Commensal	No	SAMN14933207
TMW_SS020	Pig/Wild Boar	Commensal	No	SAMN14933203
TMW_SS012	Pig/Wild Boar	Pathogenic	No	SAMN14933195
TMW_SS008	Pig/Wild Boar	Commensal	No	SAMN14933191
TL13_ref	Unknown	Commensal	No	SAMN02603120
SS_2838	Pig/Wild Boar	Commensal	No	SAMN08296054
SS_2764	Pig/Wild Boar	Commensal	No	SAMN08296048
SS_2761	Pig/Wild Boar	Commensal	No	SAMN08296048
SS_2737	Pig/Wild Boar	Commensal	No	SAMN08296045
SS_2481	Pig/Wild Boar	Commensal	No	SAMN08296042
SS_2254	Pig/Wild Boar	Commensal	No	SAMN08296035
SS_2233	Pig/Wild Boar	Commensal	No	SAMN08296034
SS_2215	Pig/Wild Boar	Commensal	No	SAMN08296031
SS_2214	Pig/Wild Boar	Commensal	No	SAMN08296030
SS_2203-1	Pig/Wild Boar	Commensal	No	SAMN08296029
SS_2169	Pig/Wild Boar	Commensal	No	SAMN08296027
SS_2151	Pig/Wild Boar	Commensal	No	SAMN08296026
SS_2101	Pig/Wild Boar	Commensal	No	SAMN08296025
SS_1496	Pig/Wild Boar	Commensal	No	SAMN08296003
SS_1416	Pig/Wild Boar	Commensal	No	SAMN08296001
SS_1313	Pig/Wild Boar	Commensal	No	SAMN08295985
SS_1279	Pig/Wild Boar	Commensal	No	SAMN08295984
SS_1267	Pig/Wild Boar	Commensal	No	SAMN08295981
SS_1219	Pig/Wild Boar	Commensal	No	SAMN08295971
SS_1180	Pig/Wild Boar	Commensal	No	SAMN08295965
SS_1076	Pig/Wild Boar	Commensal	No	SAMN08295952
SS_1069	Pig/Wild Boar	Commensal	No	SAMN08295950
SS_0970	Pig/Wild Boar	Commensal	No	SAMN08295936
SS_0949	Pig/Wild Boar	Commensal	No	SAMN08295928
SS_0797	Pig/Wild Boar	Commensal	No	SAMN08295896
SS_0796	Pig/Wild Boar	Commensal	No	SAMN08295895
SS_0786	Pig/Wild Boar	Commensal	No	SAMN08295892
SS_0681	Pig/Wild Boar	Commensal	No	SAMN0829588
SS_0667	Pig/Wild Boar	Commensal	No	SAMN08295885
SS_0649	Pig/Wild Boar	Commensal	No	SAMN08295883
SS_0393	Pig/Wild Boar	Commensal	No	SAMN08295876
SS_0378	Pig/Wild Boar	Commensal	No	SAMN08295874
SS_0148	Pig/Wild Boar	Commensal	No	SAMN08295856
SS_0138	Pig/Wild Boar	Commensal	No	SAMN08295852
SS_0123	Pig/Wild Boar	Commensal	No	SAMN08295851
SS997	Pig/Wild Boar	Commensal	No	SAMN14933181
SS993	Pig/Wild Boar	Commensal	No	SAMN14933177
SS986	Pig/Wild Boar	Commensal	No	SAMN14933172
SS985	Pig/Wild Boar	Commensal	No	SAMN14933171
SS975	Pig/Wild Boar	Commensal	No	SAMN14933165
SS238	Pig/Wild Boar	Commensal	No	SAMN37265773
SS229	Pig/Wild Boar	Commensal	No	SAMN37265764
SS225	Pig/Wild Boar	Commensal	No	SAMN37265760
SS221	Pig/Wild Boar	Commensal	No	SAMN37265756
SS213	Pig/Wild Boar	Commensal	No	SAMN37265748
SS208	Pig/Wild Boar	Commensal	No	SAMN37265744
SS202	Pig/Wild Boar	Commensal	No	SAMN37265738
SS199	Pig/Wild Boar	Commensal	No	SAMN37265735
SS189	Pig/Wild Boar	Commensal	No	SAMN37265725
SS179	Pig/Wild Boar	Commensal	No	SAMN37265716
SS163	Pig/Wild Boar	Commensal	No	SAMN37265701
SS161	Pig/Wild Boar	Commensal	No	SAMN37265699
SS149	Pig/Wild Boar	Commensal	No	SAMN37265687
SS115	Pig/Wild Boar	Commensal	No	SAMN37265657
SS108	Pig/Wild Boar	Commensal	No	SAMN37265651
SS1062	Pig/Wild Boar	Commensal	No	SAMN14933150
SS1056	Pig/Wild Boar	Commensal	No	SAMN14933146
SS1046	Pig/Wild Boar	Commensal	No	SAMEA1316629
SS1028	Pig/Wild Boar	Commensal	No	SAMN14932738
SS101m	Pig/Wild Boar	Commensal	No	SAMN37265644
SS1013	Pig/Wild Boar	Commensal	No	SAMN14932725
SS080	Pig/Wild Boar	Commensal	No	SAMN37265625
SS066	Pig/Wild Boar	Commensal	No	SAMN37265611
SS013	Pig/Wild Boar	Commensal	No	SAMN37265560
SRR7369711	Pig/Wild Boar	Commensal	No	SAMN09459629
SRR7369698	Pig/Wild Boar	Commensal	No	SAMN09459727
SRR7369686	Pig/Wild Boar	Commensal	No	SAMN09459743
SRR7369683	Pig/Wild Boar	Commensal	No	SAMN09459742
SRR7369646	Pig/Wild Boar	Commensal	No	SAMN09459602
SRR7369640	Pig/Wild Boar	Commensal	No	SAMN09459670
SRR7369599	Pig/Wild Boar	Commensal	No	SAMN09459689
SRR7369581	Pig/Wild Boar	Commensal	No	SAMN09459717
SRR7369577	Pig/Wild Boar	Commensal	No	SAMN09459680
SRR7369574	Pig/Wild Boar	Commensal	No	SAMN09459683
M104170_C2_ref	Pig/Wild Boar	Commensal	No	SAMN37179833
LSS99	Pig/Wild Boar	Commensal	No	SAMN14932711
LSS92	Pig/Wild Boar	Commensal	No	SAMN14932705
LSS90	Pig/Wild Boar	Commensal	No	SAMN14932703
LSS9	Pig/Wild Boar	Commensal	No	SAMN14932702
LSS88	Pig/Wild Boar	Commensal	No	SAMN14932700
LSS82	Pig/Wild Boar	Commensal	No	SAMN14932694
LSS80	Pig/Wild Boar	Commensal	No	SAMN1493269
LSS8	Pig/Wild Boar	Commensal	No	SAMN14932691
LSS78	Pig/Wild Boar	Commensal	No	SAMN14932689
LSS75	Pig/Wild Boar	Commensal	No	SAMN14932686
LSS69	Pig/Wild Boar	Commensal	No	SAMEA1316534
LSS66	Pig/Wild Boar	Commensal	No	SAMN14932677
LSS65	Pig/Wild Boar	Commensal	No	SAMN14932676
LSS64	Pig/Wild Boar	Commensal	No	SAMN14932675
LSS60	Pig/Wild Boar	Commensal	No	SAMN14932671
LSS58	Pig/Wild Boar	Commensal	No	SAMN14932668
LSS57	Pig/Wild Boar	Commensal	No	SAMN14932667
LSS55	Pig/Wild Boar	Commensal	No	SAMN14932665
LSS54	Pig/Wild Boar	Commensal	No	SAMN14932664
LSS52	Pig/Wild Boar	Commensal	No	SAMN14932662
LSS49	Pig/Wild Boar	Commensal	No	SAMN14932658
LSS48	Pig/Wild Boar	Commensal	No	SAMN14932657
LSS44	Pig/Wild Boar	Commensal	No	SAMN14932655
LSS42	Pig/Wild Boar	Commensal	No	SAMN14932654
LSS39	Pig/Wild Boar	Commensal	No	SAMEA1316519
LSS38	Pig/Wild Boar	Commensal	No	SAMEA1316537
LSS37	Pig/Wild Boar	Commensal	No	SAMN14932650
LSS36	Pig/Wild Boar	Commensal	No	SAMEA1316672
LSS33	Pig/Wild Boar	Commensal	No	SAMEA1316704
LSS32	Pig/Wild Boar	Commensal	No	SAMEA1316711
LSS31	Pig/Wild Boar	Commensal	No	SAMEA1316553
LSS30	Pig/Wild Boar	Commensal	No	SAMEA1316545
LSS27	Pig/Wild Boar	Commensal	No	SAMEA1316602
LSS23	Pig/Wild Boar	Commensal	No	SAMEA1316655
LSS16	Pig/Wild Boar	Commensal	No	SAMEA1316572
LSS13	Pig/Wild Boar	Commensal	No	SAMEA1316604
LSS11	Pig/Wild Boar	Commensal	No	SAMN14932627
LSS10	Pig/Wild Boar	Commensal	No	SAMEA1316539
F-28-2-TS-07-SS-C3	Pig/Wild Boar	Commensal	No	SAMN3726554
F-28-2-TS-07-SS-C1	Pig/Wild Boar	Commensal	No	SAMN37265544
F-28-2-TS-06-SS-C4	Pig/Wild Boar	Commensal	No	SAMN37265542
F-27-2-TS-04-SS-C2	Pig/Wild Boar	Commensal	No	SAMN37265525
F-17-2-TS-07-SS-C5	Pig/Wild Boar	Commensal	No	SAMN37265503
F-12-3-TS-05-SS-C1	Pig/Wild Boar	Commensal	No	SAMN37265451
F-12-3-TS-04-SS-C1	Pig/Wild Boar	Commensal	No	SAMN37265446
F-12-2-TS-02-SS-C4	Pig/Wild Boar	Commensal	No	SAMN37265435
F-12-1-TS-09-SS-C4	Pig/Wild Boar	Commensal	No	SAMN37265432
F-12-1-TS-07-SS-C1	Pig/Wild Boar	Commensal	No	SAMN37265429
F-11-2-TS-10-SS-C2	Pig/Wild Boar	Commensal	No	SAMN37265414
F-09-2-TS-07-SS-C1	Pig/Wild Boar	Commensal	No	SAMN37265376
F-09-1-TS-05-SS-C2	Pig/Wild Boar	Commensal	No	SAMN37265362
F-07-3-TS-07-SS-C3	Pig/Wild Boar	Commensal	No	SAMN37265332
F-04-3-TS-07-SS-C4	Pig/Wild Boar	Commensal	No	SAMN37265266
F-04-2-TS-09-SS-C4	Pig/Wild Boar	Commensal	No	SAMN37265252
F-02-3-TS-10-SS-C2	Pig/Wild Boar	Commensal	No	SAMN37265216
F-01-3-TS-08-SS-C1	Pig/Wild Boar	Commensal	No	SAMN37265152
ERR1055600	Pig/Wild Boar	Commensal	No	SAMEA3595223
ERR1055595	Pig/Wild Boar	Commensal	No	SAMEA3595218
ERR1055578	Pig/Wild Boar	Commensal	No	SAMEA3595201
EJ2T3-3B	Pig/Wild Boar	Pathogenic	No	SAMN14932583
D16-009258	Pig/Wild Boar	Commensal	No	SAMN14932570
D15-061569	Pig/Wild Boar	Commensal	No	SAMN14932569
D12_ref	Unknown	Commensal	No	SAMN02603322
CF2D3-2D	Pig/Wild Boar	Commensal	No	SAMN14932552
A-09-9-TT-02-SS-C5	Pig/Wild Boar	Commensal	No	SAMN37265123
A-09-9-BL-03-SS-C2	Pig/Wild Boar	Commensal	No	SAMN37265120
A-09-8-LN-03-SS-C3	Pig/Wild Boar	Commensal	No	SAMN37265117
A-09-7-TT-04-SS-C1	Pig/Wild Boar	Commensal	No	SAMN37265114
A-09-1-TT-09-SS-C3	Pig/Wild Boar	Commensal	No	SAMN37265111
A-05-5-TT-02-SS-C5	Pig/Wild Boar	Commensal	No	SAMN37265091
A-05-5-TT-01-SS-C1	Pig/Wild Boar	Commensal	No	SAMN37265090
A-05-4-BL-01-SS-C1	Pig/Wild Boar	Commensal	No	SAMN37265083
A-04-3-TT-01-SS-C2	Pig/Wild Boar	Commensal	No	SAMN37265081
94-3370-6480	Pig/Wild Boar	Commensal	No	SAMN14932540
94-2571	Pig/Wild Boar	Commensal	No	SAMN14932539
90-4517-4	Pig/Wild Boar	Commensal	No	SAMN14932527
90-3615-2	Pig/Wild Boar	Commensal	No	SAMN14932525
90-1145	Pig/Wild Boar	Commensal	No	SAMN14932523
89-5197	Pig/Wild Boar	Commensal	No	SAMN14932520
89-289	Pig/Wild Boar	Commensal	No	SAMN14932514
88-2775	Pig/Wild Boar	Commensal	No	SAMN14932509
876_6C	Pig/Wild Boar	Commensal	No	SAMN14933423
876_3B	Pig/Wild Boar	Commensal	No	SAMN14933422
876_2A	Pig/Wild Boar	Commensal	No	SAMN14933421
784_7B	Pig/Wild Boar	Commensal	No	SAMN14933412
784_7A	Pig/Wild Boar	Commensal	No	SAMN14933411
784_6A	Pig/Wild Boar	Commensal	No	SAMN14933410
784_3A	Pig/Wild Boar	Commensal	No	SAMN14933406
784_23C	Pig/Wild Boar	Commensal	No	SAMN14933402
784_23B	Pig/Wild Boar	Commensal	No	SAMN14933401
784_21A	Pig/Wild Boar	Commensal	No	SAMN14933400
714_7B	Pig/Wild Boar	Commensal	No	SAMN14933391
714_3A	Pig/Wild Boar	Commensal	No	SAMN14933389
714_19B	Pig/Wild Boar	Commensal	No	SAMN14933387
684_6A	Pig/Wild Boar	Pathogenic	No	SAMN14933377
684_25C	Pig/Wild Boar	Pathogenic	No	SAMN14933369
684_21B_ref	Pig/Wild Boar	Commensal	No	SAMN14933366
684_1B	Pig/Wild Boar	Commensal	No	SAMN14933362
684_16A	Pig/Wild Boar	Commensal	No	SAMN14933356
684_12C	Pig/Wild Boar	Commensal	No	SAMN14933350
684_10A	Pig/Wild Boar	Commensal	No	SAMN14933345
635_9A	Pig/Wild Boar	Commensal	No	SAMN14933343
635_10C	Pig/Wild Boar	Commensal	No	SAMN14933336
632_7C	Pig/Wild Boar	Commensal	No	SAMN14933333
632_7B	Pig/Wild Boar	Commensal	No	SAMN14933332
427_17C	Pig/Wild Boar	Commensal	No	SAMN14933325
427_17B	Pig/Wild Boar	Commensal	No	SAMN14933324
4057-80_S80_L001	Pig/Wild Boar	Commensal	No	SAMN35340971
4057-75_S75_L001	Pig/Wild Boar	Commensal	No	SAMN35340965
4057-74_S74_L001	Pig/Wild Boar	Commensal	No	SAMN35340964
4057-33_S33_L001	Pig/Wild Boar	Commensal	No	SAMN35340922
4057-23_S23_L001	Pig/Wild Boar	Commensal	No	SAMN35340911
4057-13_S13_L001	Pig/Wild Boar	Commensal	No	SAMN35340900
33160_Y2009	Pig/Wild Boar	Commensal	No	SAMN37150620
33140_Y0491	Pig/Wild Boar	Commensal	No	SAMN37150600
2957-27_S27_L001	Pig/Wild Boar	Commensal	No	SAMN35085488
2957-21_S21_L001	Pig/Wild Boar	Commensal	No	SAMN35085482
2957-16_S16_L001	Pig/Wild Boar	Commensal	No	SAMN35085478
28410_SS15128N4	Pig/Wild Boar	Commensal	No	SAMN37150678
28407_SS15059N1	Pig/Wild Boar	Commensal	No	SAMN37150675
28405_SS150295N	Pig/Wild Boar	Commensal	No	SAMN37150673
28404_SS15126N1	Pig/Wild Boar	Commensal	No	SAMN37150672
28403_SS15124N3	Pig/Wild Boar	Commensal	No	SAMN37150671
28402_SS15061T1	Pig/Wild Boar	Commensal	No	SAMN37150670
28401_SS15052T1	Pig/Wild Boar	Commensal	No	SAMN37150669
28398_SS15130N2	Pig/Wild Boar	Commensal	No	SAMN37150667
28397_SS15072N2	Pig/Wild Boar	Commensal	No	SAMN37150666
28395_SS15153T4	Pig/Wild Boar	Commensal	No	SAMN37150665
28394_SS15045N4	Pig/Wild Boar	Commensal	No	SAMN37150664
28393_SS150302T	Pig/Wild Boar	Commensal	No	SAMN37150663
28392_SS15048T2	Pig/Wild Boar	Commensal	No	SAMN37150662
28389_SS15112T2	Pig/Wild Boar	Commensal	No	SAMN37150659
28384_SS15147T1	Pig/Wild Boar	Commensal	No	SAMN37150655
28383_SS15127N2	Pig/Wild Boar	Commensal	No	SAMN37150654
28382_SS15095N3	Pig/Wild Boar	Commensal	No	SAMN37150653
28376_SS15079N3	Pig/Wild Boar	Commensal	No	SAMN37150647
28347_2019887918	Pig/Wild Boar	Pathogenic	No	SAMN37151337
28304_HNL2467	Pig/Wild Boar	Commensal	No	SAMN37151294
28299_HSPI222	Pig/Wild Boar	Commensal	No	SAMN37151289
28297_HSPI141	Pig/Wild Boar	Commensal	No	SAMN37151287
28296_HSPI89	Pig/Wild Boar	Commensal	No	SAMN37151286
28294_HSPI83	Pig/Wild Boar	Commensal	No	SAMN37151284
28293_HSPI46	Pig/Wild Boar	Commensal	No	SAMN37151283
28292_HSPI275	Pig/Wild Boar	Commensal	No	SAMN37151282
28290_HSPI145	Pig/Wild Boar	Commensal	No	SAMN37151280
28289_HSPI143	Pig/Wild Boar	Commensal	No	SAMN37151279
28285_HSPI245	Pig/Wild Boar	Commensal	No	SAMN37151275
28283_HSPI171	Pig/Wild Boar	Commensal	No	SAMN37151273
270_6A	Pig/Wild Boar	Commensal	No	SAMN14933322
25316_PH1993199837	Pig/Wild Boar	Commensal	No	SAMN37151265
25307_PH1993199814	Pig/Wild Boar	Commensal	No	SAMN37151257
22336_326-2D7	Pig/Wild Boar	Commensal	No	SAMN37151249
22335_73-1D15	Pig/Wild Boar	Commensal	No	SAMN37151248
22333_Z2-1	Pig/Wild Boar	Commensal	No	SAMN37151246
22327_328-3D49	Pig/Wild Boar	Commensal	No	SAMN37151242
22320_326-1D7	Pig/Wild Boar	Commensal	No	SAMN37151236
22319_7-1D7	Pig/Wild Boar	Commensal	No	SAMN37151235
22317_73-4D7	Pig/Wild Boar	Commensal	No	SAMN37151233
22315_2606-1D15	Pig/Wild Boar	Commensal	No	SAMN37151231
22314_SPC20	Pig/Wild Boar	Commensal	No	SAMN37151230
22312_SPC17	Pig/Wild Boar	Commensal	No	SAMN37151228
22311_SPC16	Pig/Wild Boar	Commensal	No	SAMN37151227
22305_SPC6	Pig/Wild Boar	Commensal	No	SAMN37151223
21494_SPR16	Pig/Wild Boar	Commensal	No	SAMN37151220
21493_PH122	Pig/Wild Boar	Commensal	No	SAMN37151219
21492_PH103	Pig/Wild Boar	Commensal	No	SAMN37151218
21491_PH085	Pig/Wild Boar	Commensal	No	SAMN37151217
21488_PH036	Pig/Wild Boar	Commensal	No	SAMN37151214
21486_PH023	Pig/Wild Boar	Pathogenic	No	SAMN37151212
21484_PH013	Pig/Wild Boar	Commensal	No	SAMN37151210
21431_NLC47	Pig/Wild Boar	Commensal	No	SAMN37151205
21425_NLC41	Pig/Wild Boar	Commensal	No	SAMN37151204
21424_NLC40	Pig/Wild Boar	Commensal	No	SAMN37151203
21422_NLC38	Pig/Wild Boar	Commensal	No	SAMN37151201
21418_NLC34	Pig/Wild Boar	Commensal	No	SAMN37151197
21414_NLC30	Pig/Wild Boar	Commensal	No	SAMN37151193
21410_NLC44	Pig/Wild Boar	Commensal	No	SAMN37151189
21408_NLC24	Pig/Wild Boar	Commensal	No	SAMN37151187
21404_NLC20	Pig/Wild Boar	Commensal	No	SAMN37151183
21403_NLC19	Pig/Wild Boar	Commensal	No	SAMN37151182
21402_NLC18	Pig/Wild Boar	Pathogenic	No	SAMN37151181
21401_NLC17	Pig/Wild Boar	Commensal	No	SAMN37151180
21400_NLC16	Pig/Wild Boar	Commensal	No	SAMN37151179
21397_NLC13	Pig/Wild Boar	Commensal	No	SAMN37151176
21396_NLC12	Pig/Wild Boar	Commensal	No	SAMN37151175
21394_NLC10	Pig/Wild Boar	Commensal	No	SAMN37151173
21388_NLC4	Pig/Wild Boar	Commensal	No	SAMN37151167
21387_NLC3	Pig/Wild Boar	Commensal	No	SAMN37151166
21386_NLC2	Pig/Wild Boar	Commensal	No	SAMN37151165
21347_NLS13	Pig/Wild Boar	Commensal	No	SAMN37151133
21333_NLR49	Pig/Wild Boar	Commensal	No	SAMN37151120
21330_NLR46	Pig/Wild Boar	Commensal	No	SAMN37151117
21318_NLR34	Pig/Wild Boar	Commensal	No	SAMN37151105
21292_NLR8	Pig/Wild Boar	Commensal	No	SAMN37151080
21282_DNC48	Pig/Wild Boar	Commensal	No	SAMN37151070
21281_DNC47	Pig/Wild Boar	Commensal	No	SAMN37151069
21280_DNC46	Pig/Wild Boar	Commensal	No	SAMN37151068
21278_DNC44	Pig/Wild Boar	Commensal	No	SAMN37151066
21277_DNC43	Pig/Wild Boar	Commensal	No	SAMN37151065
21274_DNC40	Pig/Wild Boar	Commensal	No	SAMN37151062
21273_DNC39	Pig/Wild Boar	Commensal	No	SAMN37151061
21272_DNC38	Pig/Wild Boar	Commensal	No	SAMN37151060
21271_DNC37	Pig/Wild Boar	Commensal	No	SAMN37151059
21270_DNC36	Pig/Wild Boar	Commensal	No	SAMN37151058
21265_DNC31	Pig/Wild Boar	Commensal	No	SAMN37151054
21264_DNC30	Pig/Wild Boar	Commensal	No	SAMN37151053
21261_DNC27	Pig/Wild Boar	Commensal	No	SAMN37151050
21260_DNC26	Pig/Wild Boar	Commensal	No	SAMN37151049
21257_DNC23	Pig/Wild Boar	Commensal	No	SAMN37151046
21256_DNC22	Pig/Wild Boar	Commensal	No	SAMN37151045
21251_DNC17	Pig/Wild Boar	Commensal	No	SAMN37151040
21250_DNC16	Pig/Wild Boar	Commensal	No	SAMN37151039
21249_DNC15	Pig/Wild Boar	Commensal	No	SAMN37151038
21248_DNC14	Pig/Wild Boar	Commensal	No	SAMN37151037
21246_DNC12	Pig/Wild Boar	Commensal	No	SAMN37151035
21244_DNC10	Pig/Wild Boar	Commensal	No	SAMN37151033
21238_DNC4	Pig/Wild Boar	Pathogenic	No	SAMN37151027
21237_DNC3	Pig/Wild Boar	Commensal	No	SAMN37151026
21236_DNC2	Pig/Wild Boar	Commensal	No	SAMN37151025
21233_DNS50	Pig/Wild Boar	Commensal	No	SAMN37151022
21227_DNS44	Pig/Wild Boar	Commensal	No	SAMN37151016
21183_DNR50	Pig/Wild Boar	Commensal	No	SAMN37150974
21144_DNR11	Pig/Wild Boar	Commensal	No	SAMN37150935
2020Jan-S.suis-5_S5_L001	Pig/Wild Boar	Commensal	No	SAMN35085462
2020Jan-S.suis-17_S17_L001	Pig/Wild Boar	Commensal	No	SAMN35085443
2020Jan-S.suis-15_S15_L001	Pig/Wild Boar	Commensal	No	SAMN35085441
19892_WB4_2_C14	Pig/Wild Boar	Commensal	No	SAMN37150922
19891_WB2_3_C13	Pig/Wild Boar	Commensal	No	SAMN37150921
19887_VL1_2_C9	Pig/Wild Boar	Commensal	No	SAMN37150918
19886_GM8_2_C8	Pig/Wild Boar	Commensal	No	SAMN37150917
19881_AR_1_C3	Pig/Wild Boar	Commensal	No	SAMN37150912
19876_M107545_R48	Pig/Wild Boar	Commensal	No	SAMN37150908
19866_M106456_R38	Pig/Wild Boar	Commensal	No	SAMN37150898
19864_M106316_R36	Pig/Wild Boar	Commensal	No	SAMN37150896
19861_M105548_R33	Pig/Wild Boar	Pathogenic	No	SAMN37150893
19857_M105235_R29	Pig/Wild Boar	Commensal	No	SAMN37150889
19856_M105082_R28	Pig/Wild Boar	Commensal	No	SAMN37150888
19855_M105082_R27	Pig/Wild Boar	Commensal	No	SAMN37150887
19850_M104827_R22	Pig/Wild Boar	Commensal	No	SAMN37150882
19845_M103975_R17	Pig/Wild Boar	Commensal	No	SAMN37150877
19843_M103975_R15	Pig/Wild Boar	Commensal	No	SAMN37150876
19842_M103905_R14	Pig/Wild Boar	Commensal	No	SAMN37150875
19839_M103565_R11	Pig/Wild Boar	Commensal	No	SAMN37150872
19836_M103466_R8	Pig/Wild Boar	Commensal	No	SAMN37150869
19835_M103466_R7	Pig/Wild Boar	Pathogenic	No	SAMN37150868
19832_M102541_R4	Pig/Wild Boar	Commensal	No	SAMN37150865
19829_M101487_R1	Pig/Wild Boar	Commensal	No	SAMN37150862
19818_M106471_S40	Pig/Wild Boar	Commensal	No	SAMN37150851
19817_M106252_S39	Pig/Wild Boar	Commensal	No	SAMN37150850
19813_M106115_S35	Pig/Wild Boar	Commensal	No	SAMN37150846
19804_M105052_S26	Pig/Wild Boar	Commensal	No	SAMN37150837
19727_PH2016-148	Pig/Wild Boar	Commensal	No	SAMN37150809
19725_PH2016-146	Pig/Wild Boar	Commensal	No	SAMN37150807
19724_PH2016-145	Pig/Wild Boar	Commensal	No	SAMN37150806
19714_PH2016-135	Pig/Wild Boar	Commensal	No	SAMN37150796
19712_PH2016-133	Pig/Wild Boar	Pathogenic	No	SAMN37150794
19710_PH2016-131	Pig/Wild Boar	Commensal	No	SAMN37150792
19708_PH2016-129	Pig/Wild Boar	Pathogenic	No	SAMN37150790
19706_PH2016-127	Pig/Wild Boar	Commensal	No	SAMN37150788
19703_PH2016-124	Pig/Wild Boar	Commensal	No	SAMN37150785
19701_PH2016-121	Pig/Wild Boar	Commensal	No	SAMN37150783
19699_PH2016-119	Pig/Wild Boar	Commensal	No	SAMN37150781
19698_PH2016-118	Pig/Wild Boar	Commensal	No	SAMN37150780
19697_PH2016-117	Pig/Wild Boar	Pathogenic	No	SAMN37150779
19696_PH2016-116	Pig/Wild Boar	Commensal	No	SAMN37150778
19695_PH2016-115	Pig/Wild Boar	Commensal	No	SAMN37150777
19693_PH2016-113	Pig/Wild Boar	Commensal	No	SAMN37150775
19692_PH2016-112	Pig/Wild Boar	Commensal	No	SAMN37150774
19691_PH2016-111	Pig/Wild Boar	Commensal	No	SAMN37150773
19690_PH2016-110	Pig/Wild Boar	Commensal	No	SAMN37150772
19689_PH2016-109	Pig/Wild Boar	Commensal	No	SAMN37150771
19688_PH2016-108	Pig/Wild Boar	Commensal	No	SAMN37150770
19673_PH2016-092	Pig/Wild Boar	Commensal	No	SAMN37150757
19656_PH2016-074	Pig/Wild Boar	Commensal	No	SAMN37150741
19654_PH2016-072	Pig/Wild Boar	Commensal	No	SAMN37150739
19653_PH2016-071	Pig/Wild Boar	Commensal	No	SAMN37150738
19652_PH2016-070	Pig/Wild Boar	Pathogenic	No	SAMN37150737
19647_PH2016-065	Pig/Wild Boar	Commensal	No	SAMN37150732
19646_PH2016-064	Pig/Wild Boar	Commensal	No	SAMN37150731
19641_PH2016-059	Pig/Wild Boar	Commensal	No	SAMN37150728
19634_PH2016-051	Pig/Wild Boar	Commensal	No	SAMN37150722
19625_PH2016-041	Pig/Wild Boar	Commensal	No	SAMN37150713
19602_PH2016-014	Pig/Wild Boar	Commensal	No	SAMN37150690
1803662	Pig/Wild Boar	Commensal	No	SAMN14933483
1671154	Pig/Wild Boar	Commensal	No	SAMN14932507
1622145	Pig/Wild Boar	Commensal	No	SAMN14932487
1621705	Pig/Wild Boar	Commensal	No	SAMN14932486
1614720	Pig/Wild Boar	Commensal	No	SAMN14932481
1602952	Pig/Wild Boar	Commensal	No	SAMN14932471
1506989	Pig/Wild Boar	Commensal	No	SAMN14932455
1505307	Pig/Wild Boar	Commensal	No	SAMN14932453
1481965	Pig/Wild Boar	Commensal	No	SAMN14932448
1466571	Pig/Wild Boar	Commensal	No	SAMN14932442
1456898	Pig/Wild Boar	Commensal	No	SAMN14932436
1348170	Pig/Wild Boar	Commensal	No	SAMN14932433
1270935	Pig/Wild Boar	Commensal	No	SAMN14932432
1269330	Pig/Wild Boar	Commensal	No	SAMN14932431
1248867	Pig/Wild Boar	Commensal	No	SAMN14932430
1237-40_S40_L001	Pig/Wild Boar	Pathogenic	No	SAMN35144793
1237-11_S11_L001	Pig/Wild Boar	Commensal	No	SAMN35144767
1236-85_S85_L001	Pig/Wild Boar	Commensal	No	SAMN35144765
1231073	Pig/Wild Boar	Commensal	No	SAMN14932428
1209618	Pig/Wild Boar	Commensal	No	SAMN14932426
1193601	Pig/Wild Boar	Commensal	No	SAMN14932423
1171239	Pig/Wild Boar	Commensal	No	SAMN14932421
1162351	Pig/Wild Boar	Commensal	No	SAMN14932419
1160410	Pig/Wild Boar	Commensal	No	SAMN14932418
1158584	Pig/Wild Boar	Commensal	No	SAMN14932417
1152130	Pig/Wild Boar	Commensal	No	SAMN14932416
1129711	Pig/Wild Boar	Commensal	No	SAMN14932413
1112943	Pig/Wild Boar	Commensal	No	SAMN14932411
1093404	Pig/Wild Boar	Commensal	No	SAMN14932410
108-97D_S92_L001	Pig/Wild Boar	Commensal	No	SAMN35315273
108-96D_S91_L001	Pig/Wild Boar	Commensal	No	SAMN35315272
108-95D_S90_L001	Pig/Wild Boar	Commensal	No	SAMN35315271
108-94D_S89_L001	Pig/Wild Boar	Commensal	No	SAMN35315270
108-90D_S85_L001	Pig/Wild Boar	Commensal	No	SAMN35315268
108-84D_S79_L001	Pig/Wild Boar	Commensal	No	SAMN35315265
108-74D_S69_L001	Pig/Wild Boar	Commensal	No	SAMN35315255
108-63D_S60_L001	Pig/Wild Boar	Commensal	No	SAMN35315253
108-55D_S52_L001	Pig/Wild Boar	Commensal	No	SAMN35315245
108-51D_S49_L001	Pig/Wild Boar	Commensal	No	SAMN35315242
108-46D_S45_L001	Pig/Wild Boar	Commensal	No	SAMN35315238
108-45D_S44_L001	Pig/Wild Boar	Commensal	No	SAMN35315237
108-41D_S40_L001	Pig/Wild Boar	Commensal	No	SAMN35315233
108-29D_S28_L001	Pig/Wild Boar	Commensal	No	SAMN35315221
108-28D_S27_L001	Pig/Wild Boar	Commensal	No	SAMN35315220
083_3B	Pig/Wild Boar	Commensal	No	SAMEA120318361
083_2B	Pig/Wild Boar	Commensal	No	SAMN14933312
083_2A	Pig/Wild Boar	Commensal	No	SAMN14933311
083_25C	Pig/Wild Boar	Commensal	No	SAMN1493331
083_1C	Pig/Wild Boar	Commensal	No	SAMN14933307
083_17B	Pig/Wild Boar	Commensal	No	SAMN14933303
0435-6_S6_L001	Pig/Wild Boar	Pathogenic	No	SAMN35334561
0435-25_S25_L001	Pig/Wild Boar	Commensal	No	SAMN35334548
IMT42073_Bird	Bird	Commensal	No	SAMEA117779852
IMT43363_Bird	Bird	Commensal	No	SAMEA117779853
IMT49137_Bird	Bird	Commensal	No	SAMEA117779858
IMT49871_Bird	Bird	Commensal	No	SAMEA117779860
IMT50864_Bird	Bird	Commensal	No	SAMEA117779861
IMT52389_Bird	Bird	Commensal	No	SAMEA117779862
IMT52716_Bird	Bird	Commensal	No	SAMEA117779863
Cat	Cat	Commensal	No	SAMN32652950
Fish	Fish	Commensal	No	SAMN28462640
Otter	River otter	Pathogenic	No	SAMN12241645
3504_Bird	Bird	Commensal	No	SAMN14643598
3505_Bird	Bird	Commensal	No	SAMN14643650
3509_Bird	Bird	Commensal	No	SAMN14643646
3520_Bird	Bird	Commensal	No	SAMN14643636
3528_Bird	Bird	Commensal	No	SAMN14643629
3534_Bird	Bird	Commensal	No	SAMN14643623
3535_Bird	Bird	Commensal	No	SAMN14643622
3537_Bird	Bird	Commensal	No	SAMN14643621
3538_Bird	Bird	Commensal	No	SAMN14643620
3539_Bird	Bird	Commensal	No	SAMN14643619
3541_Bird	Bird	Commensal	No	SAMN14643617
3542_Bird	Bird	Commensal	No	SAMN14643616
3543_Bird	Bird	Commensal	No	SAMN14643615
3544_Bird	Bird	Commensal	No	SAMN14643614
3545_Bird	Bird	Commensal	No	SAMN14643613
3546_Bird	Bird	Commensal	No	SAMN14643612
3550_Bird	Bird	Commensal	No	SAMN14643609
3558_Bird	Bird	Commensal	No	SAMN14643593
3559_Bird	Bird	Commensal	No	SAMN14643592
3501_Vietnamese_Pig	Pig/Wild Boar	Commensal	Yes	SAMN14643601
3502_Vietnamese_Pig	Pig/Wild Boar	Commensal	Yes	SAMN14643600
3503_Vietnamese_Pig	Pig/Wild Boar	Commensal	Yes	SAMN14643599
3506_Vietnamese_Pig	Pig/Wild Boar	Commensal	Yes	SAMN14643649
3507_Vietnamese_Pig	Pig/Wild Boar	Commensal	Yes	SAMN14643648
3508_Vietnamese_Pig	Pig/Wild Boar	Commensal	Yes	SAMN14643647
3510_Vietnamese_Pig	Pig/Wild Boar	Commensal	Yes	SAMN14643645
3511_Vietnamese_Pig	Pig/Wild Boar	Commensal	Yes	SAMN14643644
3512_Vietnamese_Pig	Pig/Wild Boar	Commensal	Yes	SAMN14643643
3513_Vietnamese_Pig	Pig/Wild Boar	Commensal	Yes	SAMN14643642
3514_Vietnamese_Pig	Pig/Wild Boar	Commensal	Yes	SAMN14643597
3515_Vietnamese_Pig	Pig/Wild Boar	Commensal	Yes	SAMN14643641
3516_Vietnamese_Pig	Pig/Wild Boar	Commensal	Yes	SAMN14643640
3517_Vietnamese_Pig	Pig/Wild Boar	Commensal	Yes	SAMN14643639
3518_Vietnamese_Pig	Pig/Wild Boar	Commensal	No	SAMN14643638
3519_Vietnamese_Pig	Pig/Wild Boar	Commensal	No	SAMN14643637
3521_Vietnamese_Pig	Pig/Wild Boar	Commensal	No	SAMN14643635
3522_Vietnamese_Pig	Pig/Wild Boar	Commensal	Yes	SAMN14643634
3523_Vietnamese_Pig	Pig/Wild Boar	Commensal	No	SAMN14643633
3524_Vietnamese_Pig	Pig/Wild Boar	Commensal	No	SAMN14643632
3525_Vietnamese_Pig	Pig/Wild Boar	Commensal	Yes	SAMN14643596
3526_Vietnamese_Pig	Pig/Wild Boar	Commensal	No	SAMN14643631
3527_Vietnamese_Pig	Pig/Wild Boar	Commensal	Yes	SAMN14643630
3529_Vietnamese_Pig	Pig/Wild Boar	Commensal	Yes	SAMN14643628
3530_Vietnamese_Pig	Pig/Wild Boar	Commensal	No	SAMN14643627
3531_Vietnamese_Pig	Pig/Wild Boar	Commensal	Yes	SAMN14643626
3532_Vietnamese_Pig	Pig/Wild Boar	Commensal	Yes	SAMN14643625
3533_Vietnamese_Pig	Pig/Wild Boar	Commensal	Yes	SAMN14643624
3536_Vietnamese_Pig	Pig/Wild Boar	Commensal	Yes	SAMN14643595
3547_Vietnamese_Pig	Pig/Wild Boar	Commensal	Yes	SAMN14643594
3548_Vietnamese_Pig	Pig/Wild Boar	Commensal	Yes	SAMN14643611
3549_Vietnamese_Pig	Pig/Wild Boar	Commensal	Yes	SAMN14643610
3551_Vietnamese_Pig	Pig/Wild Boar	Commensal	Yes	SAMN14643608
3552_Vietnamese_Pig	Pig/Wild Boar	Commensal	Yes	SAMN14643607
3553_Vietnamese_Pig	Pig/Wild Boar	Commensal	Yes	SAMN14643606
3554_Vietnamese_Pig	Pig/Wild Boar	Commensal	Yes	SAMN14643605
3555_Vietnamese_Pig	Pig/Wild Boar	Commensal	Yes	SAMN14643604
3556_Vietnamese_Pig	Pig/Wild Boar	Commensal	Yes	SAMN14643603
3557_Vietnamese_Pig	Pig/Wild Boar	Commensal	Yes	SAMN14643602
IMT40696_Dog	Dog	Commensal	No	SAMEA117779851
IMT44590_Dog	Dog	Commensal	No	SAMEA117779854
IMT45074_Dog	Dog	Commensal	No	SAMEA117779855
IMT45178_Cow	Cattle	Commensal	No	SAMEA117779856
IMT47252_Cow	Cattle	Commensal	No	SAMEA117779857
IMT49673_Rat	Rat	Commensal	No	SAMEA117779859
IMT53434_Cow	Cattle	Commensal	Yes	SAMEA117779864
IMT54075_Cow	Cattle	Commensal	Yes	SAMEA117779865
IMT55018_Cat	Cat	Commensal	No	SAMEA117779866
IMT55097_Dog	Dog	Commensal	No	SAMEA117779867

## Sheet: Table S7
Table S7. Metadata of the phylogenetic tree in Figure 1B
Filename	Host	Health status	BioSample
19685_PH2016-105	Pig	Healthy	SAMN37150768
19692_PH2016-112	Pig	Healthy	SAMN37150774
21244_DNC10	Pig	Healthy	SAMN37151033
21318_NLR34	Pig	Diseased	SAMN37151105
21347_NLS13	Pig	Diseased	SAMN37151133
21400_NLC16	Pig	Healthy	SAMN37151179
21401_NLC17	Pig	Healthy	SAMN37151180
21425_NLC41	Pig	Healthy	SAMN37151204
22319_7-1D7	Pig	Healthy	SAMN37151235
25307_PH1993199814	Pig	Unknown	SAMN37151257
28299_HSPI222	Pig	Unknown	SAMN37151289
33140_Y0491	Pig	Diseased	SAMN37150600
3504_Bird	Chicken	Healthy	SAMN14643598
3505_Bird	Chicken	Healthy	SAMN14643650
3509_Bird	Chicken	Healthy	SAMN14643646
3518	Pig	Healthy	SAMN14643638
3520_Bird	Chicken	Healthy	SAMN14643636
3524	Pig	Healthy	SAMN14643632
3528_Bird	Chicken	Healthy	SAMN14643629
3534_Bird	Chicken	Healthy	SAMN14643623
3535_Bird	Chicken	Healthy	SAMN14643622
3537_Bird	Chicken	Healthy	SAMN14643621
3538_Bird	Chicken	Healthy	SAMN14643620
3539_Bird	Chicken	Healthy	SAMN14643619
3541_Bird	Chicken	Healthy	SAMN14643617
3542_Bird	Chicken	Healthy	SAMN14643616
3543_Bird	Chicken	Healthy	SAMN14643615
3544_Bird	Chicken	Healthy	SAMN14643614
3545_Bird	Chicken	Healthy	SAMN14643613
3546_Bird	Chicken	Healthy	SAMN14643612
3550_Bird	Chicken	Healthy	SAMN14643609
3558_Bird	Chicken	Healthy	SAMN14643593
3559_Bird	Chicken	Healthy	SAMN14643592
4057-75_S75_L001	Pig	Unknown	SAMN35340965
784_6A	Pig	Healthy	SAMN14933410
89-88-422	Pig	Diseased	SAMN14932522
A-07-3-TT-01-SS-C2	Pig	Healthy	SAMN37265099
A-09-7-TT-04-SS-C1	Pig	Healthy	SAMN37265114
A-09-7-TT-05-SS-C2	Pig	Healthy	SAMN37265115
A-09-9-TT-04-SS-C2	Pig	Healthy	SAMN37265125
Cat	Cat	Healthy	SAMN32652950
ERR1055578	Pig	Diseased	SAMEA3595201
F-11-1-TS-03-SS-C5	Pig	Healthy	SAMN37265397
F-12-1-TS-09-SS-C4	Pig	Healthy	SAMN37265432
F-12-2-TS-02-SS-C4	Pig	Healthy	SAMN37265435
Fish	Fish	Diseased	SAMN28462640
IMT42073_Bird	Bird	Diseased	SAMEA117779852
IMT43363_Bird	Bird	Diseased	SAMEA117779853
IMT47252_Cow	Cattle	Unknown	SAMEA117779857
IMT49137_Bird	Bird	Diseased	SAMEA117779858
IMT49673_Rat	Rat	Diseased	SAMEA117779859
IMT49871_Bird	Bird	Diseased	SAMEA117779860
IMT52389_Bird	Bird	Diseased	SAMEA117779862
IMT52716_Bird	Bird	Healthy	SAMEA117779863
LSS55	Pig	Healthy	SAMN14932665
LSS75	Pig	Healthy	SAMN14932686
LSS80	Pig	Healthy	SAMN14932692
MA4T3-4A	Pig	Healthy	SAMN14932590
SRR7369686	Pig	Unknown	SAMN09459743
SS_0061	Pig	Healthy	SAMN08295844
SS_0148	Pig	Healthy	SAMN08295856
SS_0180	Pig	Healthy	SAMN0829585
SS_0615	Pig	Healthy	SAMN08295879
SS_0927	Pig	Healthy	SAMN08295924
SS_1069	Pig	Healthy	SAMN08295950
SS_1076	Pig	Healthy	SAMN08295952
SS_1721	Pig	Healthy	SAMN08296006
SS_2481	Pig	Healthy	SAMN08296042
SS066	Pig	Healthy	SAMN37265611
SS108	Pig	Healthy	SAMN37265651
SS176	Pig	Healthy	SAMN37265713
SS220	Pig	Healthy	SAMN37265755

## Sheet: Table S8
Table S8. S. suis virulence genes included in the analysis
Virulence Gene Number	Function	Citation	Name	Category
Vir_1		Segura 2017	05:SSU0293	ABC-transporter
Vir_2	Acyl-ACP thioesterase	Segura 2017	05:SSU1440	acyl-ACP
Vir_3	putative phosphoglycerate mutase	Fittipaldi 2012	38kDa
Vir_4		Segura 2017	abpb	amylase
Vir_5	MarR-family regulatory protein	Segura 2017	adcR	stress tolerance
Vir_6		Segura 2017	apbE	thiamine
Vir_7	putative surface-anchored amylopullulanase	Gottschalk 2012; Segura 2017	apuA / amylopullulanase / SSU1849	amylopullulanase
Vir_8	arginine deiminase	Segura 2017	arcA	arginine deiminase
Vir_9		Segura 2017	arcB	arginine deiminase
Vir_10		Segura 2017	arcC	arginine deiminase
Vir_11		Segura 2017	arcD	arginine deiminase
Vir_12		Segura 2017	argR	arginine deiminase
Vir_13		Segura 2017	atlA	autolysin
Vir_14		Segura 2017	BgaC	?-galactosidase
Vir_15	catabolite control protein A	Segura 2017	ccpA	sugar metabolism
Vir_16	cytidine deaminase	Gottschalk 2012	cdd
Vir_17	sensor histidine kinase	Segura 2017	ciaH	two-component system
Vir_18	response regulator protein	Segura 2017	ciaR	two-component system
Vir_19		Segura 2017	codY	transcriptional regulator
Vir_20	response regulator protein	Segura 2017	covR / vicR	orphan regulator
Vir_21	integral membrane regulatory protein Wzg	Holden 2009	cps2A	capsule production
Vir_22	putative chain length determinant protein	Holden 2009; Segura 2017	cps2B / cspB	capsule production
Vir_23	tyrosine-protein kinase	Segura 2017	cps2C	capsule production
Vir_24	protein-tyrosine phosphatase Wzh	Holden 2009	cps2D	capsule production
Vir_25	galactosyl transferase	Gottschalk 2012	cps2E	capsule production
Vir_26	rhamnosyl transferase	Segura 2017	cps2F	capsule production
Vir_27	putative glycosyl transferase	Holden 2009; Segura 2017	cps2G	capsule production
Vir_28		Segura 2017	cps2H	capsule production
Vir_29	oligosaccharide repeat unit polymerase	Segura 2017; Holden 2009	cps2I / P1/7:SSU0524	capsule production
Vir_30	putative glycosyltransferase	Holden 2009	cps2J	capsule production
Vir_31	putative glycosyl transferase	Segura 2017	cps2K	capsule production
Vir_32		Segura 2017	cpsG	capsule production
Vir_33		Segura 2017	cpsH	capsule production
Vir_34		Segura 2017	cpsJ	capsule production
Vir_35		Segura 2017	cpsK	capsule production
Vir_36		Segura 2017	cpsL	capsule production
Vir_37		Segura 2017	cpsM	capsule production
Vir_38		Segura 2017	cpsN	capsule production
Vir_39		Segura 2017	cpsO	capsule production
Vir_40		Segura 2017	cpsY (cpsU?)	capsule production
Vir_41	D-alanine--poly(phosphoribitol) ligase subunit 1	Gottschalk 2012	dltA / dltaA	lipoteicholic
Vir_42	Xaa-Pro dipeptidyl-peptidase	Segura 2017	dppIV / pepXP	peptidase
Vir_43	Dps-like peroxide resistance protein Dpr	Gottschalk 2012	dpr
Vir_44		Segura 2017	EndA	DNase
Vir_45	endo-beta-N-acetylglucosaminidase	Gottschalk 2012	endoD
Vir_46	enolase / phosphopyruvate hydratase	Gottschalk 2012; Segura 2017	eno / gapdh	enolase
Vir_47	various size products. Creates EF	Gottschalk 2012	epf	extracellular factor
Vir_48	fibronectin/fibrinogen-binding protein	Segura 2017	fbpS	fibronectin
Vir_49	putative ferrous iron transport protein B	Segura 2017	feoB	metal binding
Vir_50	Translation initiation factor 2 (IF-2; GTPase)	Segura 2017	fhb	factor H
Vir_51	CcpA regulation; capsule production; factor H binding; metal binding	Segura 2017	fhbp / HP0197 / ssPspC
Vir_52		Segura 2017	fhs	formate
Vir_53		Segura 2017	flpS	arginine deiminase
Vir_54	Fe2+/Zn2+ uptake regulation protein	Segura 2017; Gottschalk 2012	fur/zur/perR	metal binding
Vir_55	Adhesin: plaminogen, porcine tracheal rings	Fittipaldi 2012	gapdh	adhesion
Vir_56	NADP-specific glutamate dehydrogenase	Gottschalk 2012	gdh
Vir_57		Segura 2017	gdpP
Vir_58		Segura 2017	gidA
Vir_59	glutamine synthetase	Segura 2017	glnA	glutamine
Vir_60	glutamine ABC transporter, glutamine-binding protein/permease	Fittipaldi 2012; Wilson 2007; Gottschalk 2012	glnH / P1/7:SSU0883	glutamine
Vir_61	putative glutamine transporter, ATP-binding protein 4	Fittipaldi 2012	glnQ4
Vir_62	2,3-bisphosphoglycerate-dependent phosphoglycerate mutase	Gottschalk 2012	gmpA
Vir_63	6-phosphogluconate dehydrogenase, decarboxylating	Gottschalk 2012	gnd
Vir_64	sucrose phosphorylase	Gottschalk 2012	gtfA
Vir_65	GMP synthase [glutamine-hydrolysing]	Gottschalk 2012	guaA	glutamine
Vir_66	inosine-5'-monophosphate dehydrogenase	Gottschalk 2012; Segura 2017	guaB / impdh	inosine
Vir_67		Segura 2017	hhly3	lysin
Vir_68	glycosyl hydrolases family protein	Segura 2017	HP0459	inflamation
Vir_69	restriction endonuclease S subunit; strangely similiar to virA?	Wilson 2007; Segura 2017	HsdS / virA	endonuclease / type IV secretion
Vir_70	Streptococcal histidine triad-family protein	Gottschalk 2012; Segura 2017	HtpS / SSU0309	histidine triad
Vir_71	lipoprotein; COG4886 Leucine-rich repeat (LRR) protein	Fittipaldi 2012; Segura 2017; Wilson 2007	htpsC / COG4886 / SAG0907	histidine triad
Vir_72	Hyaluronate lyase (hyaluronidase)	Fittipaldi 2012; Gottschalk 2012	HylA
Vir_73	immunoglobulin M degrading enzyme; putative Mac family protein	Segura 2017; Holden 2009	ide / Mac-1 homologue	immunoglobulin
Vir_74		Segura 2017	iga	protease
Vir_75		Segura 2017	ihk	two-component system
Vir_76		Segura 2017	irr	two-component system
Vir_77	prolipoprotein diacylglyceryl transferase	Segura 2017	lgt	lipoprotein
Vir_78	laminin binding protein	Gottschalk 2012; Segura 2017	lmb / SSU0308	metal binding
Vir_79	membrane lipoprotein	Segura 2017; Wilson 2007; Fittipaldi 2012	lpp	lipoprotein
Vir_80	lipoprotein signal peptidase	Segura 2017	lspA	lipoprotein
Vir_81	S-ribosylhomocysteinase	Segura 2017	luxS	quorum sensing
Vir_82		Segura 2017	lysM	peptidoglycan
Vir_83	putative mannose-specific phosphotransferase system (PTS), IID component	Gottschalk 2012	manN	mannose
Vir_84	muramidase-released protein precursor	Segura 2017	mrp	muramidase
Vir_85		Segura 2017	msmK	APTase
Vir_86		Segura 2017	murM	peptidoglycan
Vir_87		Segura 2017	murN	peptidoglycan
Vir_88	N-acetylneuraminic acid synthase	Segura 2017	neuB	neurominadase
Vir_89		Segura 2017	neuC	neurominadase
Vir_90		Segura 2017	nisK	two-component system
Vir_91		Segura 2017	nisR	two-component system
Vir_92		Segura 2017	nox	NADH
Vir_93		Segura 2017	oatA	peptidoglycan
Vir_94	Serum opacity-like factor	Segura 2017	ofs
Vir_95	DNA-binding protein	Gottschalk 2012; Fittipaldi 2012	P1/7:SSU0049 / S. mutans SMU 61 AAN57849
Vir_96	putative surface-anchored protein	Fittipaldi 2012	P1/7:SSU0171
Vir_97	putative U32 peptidase	Wilson 2007; Fittipaldi 2012	P1/7:SSU0458	collagenase
Vir_98	putative amino acid ABC transporter permease	Gottschalk 2012; Segura 2017	P1/7:SSU0501 / spyM3_0908	ABC-transporter
Vir_99		Holden 2009	P1/7:SSU0522	capsule production
Vir_100		Holden 2009	P1/7:SSU0527	capsule production
Vir_101		Holden 2009	P1/7:SSU0528	capsule production
Vir_102		Holden 2009	P1/7:SSU0529	capsule production
Vir_103	membrane protein	Fittipaldi 2012; Wilson 2007; Gottschalk 2012	P1/7:SSU0616 / Spr1018
Vir_104	putative lantibiotic immunity protein	Segura 2017	P1/7:SSU0833
Vir_105	“Permease” putative lantibiotic transport ATP-binding protein	Gottschalk 2012; Segura 2017	P1/7:SSU0835 / ssu0835	ABC-transporter (lantibiotic)
Vir_106		Segura 2017	P1/7:SSU0906
Vir_107	wcaA; putative glycosyl transferase	Holden 2009	P1/7:SSU1111	exopolysaccharide
Vir_108		Holden 2009	P1/7:SSU1112	exopolysaccharide
Vir_109	putative glycosyl transferase	Holden 2009	P1/7:SSU1113	exopolysaccharide
Vir_110	LPXTS	Holden 2009	P1/7:SSU1128	sortase LPXTG motif
Vir_111	IPXTG - penicillin binding protein 2b penA	Holden 2009	P1/7:SSU1186	sortase LPXTG motif
Vir_112	transcriptional regulator	Gottschalk 2012; Fittipaldi 2012	P1/7:SSU1765 / nadR	transcriptional regulator
Vir_113	IPXTG	Holden 2009	P1/7:SSU1885	sortase LPXTG motif
Vir_114	YPXTG	Holden 2009	P1/7:SSU1888	sortase LPXTG motif
Vir_115	collagenase; sortase LPXTG motif	Segura 2017; Holden 2009	P1/7:SSU1889 / cbp40	sortase
Vir_116		Segura 2017	pepT	peptidase
Vir_117	peptidoglycan GlcNAc deacetylase	Segura 2017	pgdA	peptidoglycan
Vir_118	glyceraldehyde-3-phosphate dehydrogenase	Gottschalk 2012	plr / gapA
Vir_119		Segura 2017	ppc	phosphoenolpyruvate
Vir_120	putative U32 peptidase; collagenase	Wilson 2007; Fittipaldi 2012; Segura 2017	prtC / P1/7:SSU0457	collagenase
Vir_121	adenylosuccinate synthetase	Gottschalk 2012	purA
Vir_122	phosphoribosylamine-glycine ligase	Gottschalk 2012	purD
Vir_123	(p)ppGpp synthetases	Segura 2017	relA	(p)ppGpp
Vir_124	(p)ppGpp synthetases	Segura 2017	relQ	(p)ppGpp
Vir_125		Segura 2017	revS / revSC21	orphan regulator
Vir_126		Segura 2017	rfeA	toxin
Vir_127	putative DNA-binding protein	Fittipaldi 2012; Gottschalk 2012	rgg / P1/7:SSU1789	transcriptional regulator
Vir_128	surface-anchored protein; adhesion P	Gottschalk 2012	sadP	adhesion
Vir_129	histidine kinase	Segura 2017; Fittipaldi 2012	SalK / ZY05719_04575	two-component system
Vir_130	LuxR family transcriptional regulator	Segura 2017; Fittipaldi 2012	SalR / ZY05719_04570	two-component system
Vir_131	putative surface-anchored protein	Segura 2017	sao
Vir_132	Pseudogenes / partial fragments may also cause virulence	Segura 2017	sbp2	pilin
Vir_133	putative sucrose-6-phosphate hydrolase	Gottschalk 2012	scrB
Vir_134	putative sucrose operon repressor	Gottschalk 2012	scrR	sugar metabolism
Vir_135		Segura 2017	sfp1	pilin
Vir_136	P1/7: SSU0425 - SSU0426; contains stop codon	Segura 2017	sfp2	pilin
Vir_137		Segura 2017	sipF
Vir_138	suilysin (hemolysin)	Segura 2017	sly	lysin
Vir_139	superoxide dismutase [Mn]	Segura 2017	sodA	superoxide
Vir_140		Segura 2017	spxA1	stress tolerance
Vir_141		Segura 2017	spxA2	stress tolerance
Vir_142	sortase	Segura 2017	srtA	sortase
Vir_143	sortase	Holden 2009	srtB	sortase
Vir_144	sortase	Holden 2009	srtC	sortase
Vir_145	sortase	Holden 2009	srtD	sortase
Vir_146	sortase	Holden 2009	srtE	sortase
Vir_147	sortase	Segura 2017	srtF	sortase
Vir_148		Gottschalk 2012	srtG	sortase
Vir_149		Segura 2017	ssa	fibronectin
Vir_150	adenoside synthase	Segura 2017	Ssads	adenosine
Vir_151	surface-anchored DNA nuclease	Segura 2017	ssnA	DNase
Vir_152	cell envelope proteinase	Segura 2017	sspA / prtS	protease
Vir_153		Segura 2017	SsPep	metal binding
Vir_154		Segura 2017	sstgase	transglutaminase
Vir_155		Segura 2017	SSU0587	?-galactosidase
Vir_156		Segura 2017	stk	serine/theroine
Vir_157	Serine/threonine protein phosphatase	Segura 2017	stp	serine/theroine
Vir_158		Segura 2017	tig	trigger factor
Vir_159		Segura 2017	traG / virD4-89K	type IV secretion
Vir_160		Segura 2017	tran	transcriptional regulator
Vir_161	transcriptional regulator	Fittipaldi 2012; Wilson 2007; Gottschalk 2012	treR / P1/7:SSU0218	transcriptional regulator
Vir_162	extracellular metal cation-binding protein	Segura 2017	troA	metal binding
Vir_163		Segura 2017	vapE
Vir_164		Segura 2017	virB1-89K	type IV secretion
Vir_165		Segura 2017	virB4-89K	type IV secretion
Vir_166	response regulator protein	Segura 2017	virR	two-component system
Vir_167	histidine kinase	Segura 2017	virS	two-component system
Vir_168		Segura 2017	yefM	toxin-antitoxin
Vir_169		Segura 2017	yoeB	toxin-antitoxin
Vir_170	putative IgA-specific zinc metalloproteinase	Gottschalk 2012	zmpC	metal binding

## Sheet: Table S9
Table S9. Classification of strains in different groups
			Multi-Host Clade
Pathogenic	Commensal	Animal	Other	Birds	Pig
BM407	1191316	Otter	Cat	3504_Chicken	19685_PH2016-105
DB1V3-4A	684_21B	IMT40696_Dog	Fish	3505_Chicken	19692_PH2016-112
21384_NLS50	1628469	IMT44590_Dog	IMT47252_Cattle	3509_Chicken	21244_DNC10
MY1C3-3B	684_17B	IMT45074_Dog	IMT49673_Rat	3520_Chicken	21318_NLR34
89-4294	19880_M104170_C2	IMT45178_Cattle		3528_Chicken	21347_NLS13
21374_NLS40	TMW_SS028	IMT50864_Bird		3534_Chicken	21400_NLC16
21295_NLR11	19594_PH2016-004	IMT55018_Cat		3535_Chicken	21401_NLC17
22310_SPC15	19602_PH2016-014	IMT55097_Dog		3537_Chicken	21425_NLC41
19663_PH2016-081	19617_PH2016-031			3538_Chicken	22319_7-1D7
21214_DNS31	19618_PH2016-033			3539_Chicken	25307_PH1993199814
MZ1B3-4E	19625_PH2016-041			3541_Chicken	28299_HSPI222
1522228	19630_PH2016-046			3542_Chicken	33140_Y0491
19893_SS15055_N2_C15	19634_PH2016-051			3543_Chicken	3518_Vietnamese_Pig
21381_NLS47	19641_PH2016-059			3544_Chicken	3524_Vietnamese_Pig
19591_PH2016-001	19646_PH2016-064			3545_Chicken	4057-75_S75_L001
19592_PH2016-002	19647_PH2016-065			3546_Chicken	784_6A
19593_PH2016-003	19650_PH2016-068			3550_Chicken	89-88-422
19595_PH2016-006	19653_PH2016-071			3558_Chicken	A-07-3-TT-01-SS-C2
19596_PH2016-007	19654_PH2016-072			3559_Chicken	A-09-7-TT-04-SS-C1
19597_PH2016-008	19656_PH2016-074			IMT42073_Bird	A-09-7-TT-05-SS-C2
19598_PH2016-009	19657_PH2016-075			IMT43363_Bird	A-09-9-TT-04-SS-C2
19599_PH2016-010	19672_PH2016-091			IMT49137_Bird	ERR1055578
19600_PH2016-011	19673_PH2016-092			IMT49871_Bird	F-11-1-TS-03-SS-C5
19601_PH2016-012	19676_PH2016-095			IMT52389_Bird	F-12-1-TS-09-SS-C4
19603_PH2016-016	19683_PH2016-102			IMT52716_Bird	F-12-2-TS-02-SS-C4
19604_PH2016-017	19685_PH2016-105				LSS55
19605_PH2016-018	19688_PH2016-108				LSS75
19606_PH2016-019	19689_PH2016-109				LSS80
19607_PH2016-020	19690_PH2016-110				MA4T3-4A
19608_PH2016-021	19691_PH2016-111				SRR7369686
19609_PH2016-022	19692_PH2016-112				SS_0061
19610_PH2016-024	19693_PH2016-113				SS_0148
19611_PH2016-025	19694_PH2016-114				SS_0180
19612_PH2016-026	19695_PH2016-115				SS_0615
19613_PH2016-027	19696_PH2016-116				SS_0927
19614_PH2016-028	19698_PH2016-118				SS_1069
19615_PH2016-029	19699_PH2016-119				SS_1076
19616_PH2016-030	19700_PH2016-120				SS_1721
19619_PH2016-034	19701_PH2016-121				SS_2481
19620_PH2016-035	19702_PH2016-123				SS066
19621_PH2016-037	19703_PH2016-124				SS108
19622_PH2016-038	19706_PH2016-127				SS176
19623_PH2016-039	19710_PH2016-131				SS220
19624_PH2016-040	19713_PH2016-134
19626_PH2016-042	19714_PH2016-135
19627_PH2016-043	19715_PH2016-136
19628_PH2016-044	19716_PH2016-137
19629_PH2016-045	19717_PH2016-138
19631_PH2016-047	19720_PH2016-141
19632_PH2016-048	19721_PH2016-142
19633_PH2016-049	19722_PH2016-143
19635_PH2016-052	19724_PH2016-145
19636_PH2016-053	19725_PH2016-146
19638_PH2016-055	19726_PH2016-147
19639_PH2016-056	19727_PH2016-148
19640_PH2016-057	19728_PH2016-149
19644_PH2016-062	19729_PH2016-150
19645_PH2016-063	28405_SS150295N
19648_PH2016-066	28393_SS150302T
19649_PH2016-067	28406_SS15044T1
19651_PH2016-069	28394_SS15045N4
19652_PH2016-070	28392_SS15048T2
19655_PH2016-073	28401_SS15052T1
19658_PH2016-076	28381_SS15057T4
19659_PH2016-077	28407_SS15059N1
19660_PH2016-078	28402_SS15061T1
19661_PH2016-079	28374_SS15062T2
19662_PH2016-080	28375_SS15064T1
19664_PH2016-082	28397_SS15072N2
19665_PH2016-083	28408_SS15074N1
19666_PH2016-084	28376_SS15079N3
19667_PH2016-086	28377_SS15080T3
19668_PH2016-087	28409_SS15084T2
19669_PH2016-088	28386_SS15088T2
19670_PH2016-089	28382_SS15095N3
19671_PH2016-090	28387_SS15105T2
19674_PH2016-093	28388_SS15109T2
19675_PH2016-094	28389_SS15112T2
19677_PH2016-096	28378_SS15120T1
19678_PH2016-097	28403_SS15124N3
19680_PH2016-099	28379_SS15125T3
19681_PH2016-100	28404_SS15126N1
19682_PH2016-101	28383_SS15127N2
19684_PH2016-104	28410_SS15128N4
19687_PH2016-107	28398_SS15130N2
19697_PH2016-117	28399_SS15146N4
19704_PH2016-125	28384_SS15147T1
19705_PH2016-126	28380_SS15149T1
19707_PH2016-128	28390_SS15150N1
19708_PH2016-129	28391_SS15151T4
19709_PH2016-130	28395_SS15153T4
19711_PH2016-132	25307_PH1993199814
19712_PH2016-133	25315_PH1993199824
19718_PH2016-139	25316_PH1993199837
19719_PH2016-140	28282_HSPI144
19723_PH2016-144	28283_HSPI171
25303_PH1993199811	28285_HSPI245
25305_PH1993199812	28286_HSPI11
25320_PH1993199818	28289_HSPI143
25309_PH1993199820	28290_HSPI145
25312_PH1993199822	28292_HSPI275
25301_PH1993199827	28293_HSPI46
25321_PH1993199828	28294_HSPI83
25313_PH1993199830	28296_HSPI89
25314_PH1993199832	28297_HSPI141
25304_PH1993199836	28299_HSPI222
25311_PH1993199845	28304_HNL2467
25317_PH1993199852	28306_HNL2492
25319_PH1993199854	19876_M107545_R48
25322_PH1993199855	19881_AR_1_C3
25323_PH1993199863	19882_CR1_C4
25302_PH1993199865	19884_CR9_C6
25306_PH1993199867	19885_GM2_2_C7
25308_PH199319988	19886_GM8_2_C8
28284_HSPI233	19887_VL1_2_C9
28287_HSPI35	19889_VL5_4_C11
28288_HSPI47	19890_VL8_7_C12
28291_HSPI177	19891_WB2_3_C13
28295_HSPI88	19892_WB4_2_C14
28298_HSPI158	21418_NLC34
28300_HSPI252	21419_NLC35
28301_HSPGP439	21420_NLC36
28302_HNL1463	21421_NLC37
28303_HNL1468	21422_NLC38
28328_HNL16560	21424_NLC40
28305_HNL2490	21425_NLC41
28307_HNL2499	21431_NLC47
28308_HNL2669	21432_NLC48
28329_HNL26780	21433_NLC49
28309_HNL2728	21441_NLC42
28310_HNL2737	21484_PH013
28311_HNL2824	21491_PH085
28312_HNL2850	21492_PH103
28313_HNL2852	21493_PH122
28314_HNL2897	21494_SPR16
28315_HNL3561	21144_DNR11
28316_HNL5993	21149_DNR16
28317_HNL6011	21151_DNR18
28318_HNL6051	21162_DNR29
28319_HNL6070	21163_DNR30
28320_HNL6097	21164_DNR31
28321_HNL6547	21174_DNR41
28322_HNL6620	21183_DNR50
28323_HNL6706	21203_DNS20
28324_HNL6738	21227_DNS44
28325_HNL6763	21233_DNS50
28326_HNL6766	21236_DNC2
28327_HNL6792	21237_DNC3
28330_201988791	21242_DNC8
28339_2019887910	21243_DNC9
28340_2019887911	21244_DNC10
28341_2019887912	21245_DNC11
28342_2019887913	21246_DNC12
28343_2019887914	21247_DNC13
28344_2019887915	21248_DNC14
28345_2019887916	21249_DNC15
28346_2019887917	21250_DNC16
28347_2019887918	21251_DNC17
28348_2019887919	21253_DNC19
28331_201988792	21254_DNC20
28349_2019887920	21255_DNC21
28350_2019887921	21256_DNC22
28351_2019887922	21257_DNC23
28352_2019887923	21260_DNC26
28353_2019887924	21261_DNC27
28332_201988793	21264_DNC30
28333_201988794	21265_DNC31
28334_201988795	21268_DNC34
28335_201988796	21270_DNC36
28336_201988797	21271_DNC37
28337_201988798	21272_DNC38
28338_201988799	21273_DNC39
19873_M107170_R45	21274_DNC40
19874_M107244_R46	21275_DNC41
19875_M107440_R47	21276_DNC42
19877_M108095_R49	21277_DNC43
19878_M107642_R50	21278_DNC44
19879_M101999_C1	21280_DNC46
19883_CR8_C5	21281_DNC47
19894_SS15144_T1_C16	21282_DNC48
21416_NLC32	21292_NLR8
21417_NLC33	21316_NLR32
21423_NLC39	21318_NLR34
21483_PH005	21330_NLR46
21485_PH015	21333_NLR49
21486_PH023	21339_NLS5
21487_PH032	21347_NLS13
21488_PH036	21369_NLS35
21489_PH050	21376_NLS42
21490_PH058	21385_NLC1
21134_DNR1	21386_NLC2
21135_DNR2	21387_NLC3
21136_DNR3	21388_NLC4
21137_DNR4	21389_NLC5
21138_DNR5	21390_NLC6
21139_DNR6	21392_NLC8
21140_DNR7	21394_NLC10
21141_DNR8	21395_NLC11
21142_DNR9	21396_NLC12
21143_DNR10	21397_NLC13
21145_DNR12	21398_NLC14
21146_DNR13	21399_NLC15
21147_DNR14	21400_NLC16
21148_DNR15	21401_NLC17
21150_DNR17	21403_NLC19
21152_DNR19	21404_NLC20
21153_DNR20	21405_NLC21
21154_DNR21	21406_NLC22
21155_DNR22	21407_NLC23
21156_DNR23	21408_NLC24
21157_DNR24	21409_NLC25
21158_DNR25	21410_NLC44
21159_DNR26	21411_NLC27
21160_DNR27	21412_NLC28
21161_DNR28	21414_NLC30
21165_DNR32	21415_NLC31
21166_DNR33	19804_M105052_S26
21167_DNR34	19813_M106115_S35
21168_DNR35	19817_M106252_S39
21169_DNR36	19818_M106471_S40
21170_DNR37	19829_M101487_R1
21171_DNR38	19831_M102259_R3
21172_DNR39	19832_M102541_R4
21173_DNR40	19833_M103045_R5
21175_DNR42	19836_M103466_R8
21176_DNR43	19837_M103466_R9
21177_DNR44	19839_M103565_R11
21178_DNR45	19841_M103904_R13
21179_DNR46	19842_M103905_R14
21180_DNR47	19843_M103975_R15
21181_DNR48	19845_M103975_R17
21182_DNR49	19846_M104396_R18
21184_DNS1	19847_M104396_R19
21185_DNS2	19849_M104767_R21
21186_DNS3	19850_M104827_R22
21187_DNS4	19854_M105082_R26
21188_DNS5	19855_M105082_R27
21189_DNS6	19856_M105082_R28
21190_DNS7	19857_M105235_R29
21191_DNS8	19864_M106316_R36
21192_DNS9	19866_M106456_R38
21193_DNS10	19868_M106715_R40
21194_DNS11	33160_Y2009
21195_DNS12	33140_Y0491
21196_DNS13	22303_SPC3
21197_DNS14	22304_SPC4
21198_DNS15	22305_SPC6
21199_DNS16	22307_SPC8
21200_DNS17	22308_SPC11
21201_DNS18	22309_SPC14
21202_DNS19	22311_SPC16
21204_DNS21	22312_SPC17
21205_DNS22	22313_SPC18
21206_DNS23	22314_SPC20
21207_DNS24	22315_2606-1D15
21208_DNS25	22316_45-1D7
21209_DNS26	22317_73-4D7
21210_DNS27	22318_73-1D7
21211_DNS28	22319_7-1D7
21212_DNS29	22320_326-1D7
21213_DNS30	22322_255-1D7
21215_DNS32	22324_613-1D49
21216_DNS33	22327_328-3D49
21217_DNS34	22328_561-4D21
21218_DNS35	22329_783-3D21
21219_DNS36	22333_Z2-1
21220_DNS37	22334_805-4D21
21221_DNS38	22335_73-1D15
21222_DNS39	22336_326-2D7
21223_DNS40	22378_SPC5
21224_DNS41	90-1145
21225_DNS42	D12
21228_DNS45	DN13
21229_DNS46	GZ0565
21230_DNS47	TL13
21231_DNS48	0435-13_S13_L001
21232_DNS49	0435-25_S25_L001
21234_DNS51	0435-8_S8_L001
21235_DNC1	108-26D_S25_L001
21238_DNC4	108-28D_S27_L001
21239_DNC5	108-29D_S28_L001
21240_DNC6	108-33D_S32_L001
21241_DNC7	108-41D_S40_L001
21252_DNC18	108-44D_S43_L001
21258_DNC24	108-45D_S44_L001
21259_DNC25	108-46D_S45_L001
21262_DNC28	108-51D_S49_L001
21263_DNC29	108-55D_S52_L001
21266_DNC32	108-63D_S60_L001
21267_DNC33	108-74D_S69_L001
21279_DNC45	108-76D_S71_L001
21283_DNC49	108-82D_S77_L001
21284_DNC50	108-84D_S79_L001
21285_NLR1	108-90D_S85_L001
21286_NLR2	108-91D_S86_L001
21287_NLR3	108-94D_S89_L001
21288_NLR4	108-95D_S90_L001
21289_NLR5	108-96D_S91_L001
21290_NLR6	108-97D_S92_L001
21291_NLR7	1236-84_S84_L001
21293_NLR9	1236-85_S85_L001
21294_NLR10	1237-11_S11_L001
21296_NLR12	1237-12_S12_L001
21297_NLR13	1237-2_S2_L001
21298_NLR14	2020Jan-S.suis-1_S1_L001
21299_NLR15	2020Jan-S.suis-15_S15_L001
21300_NLR16	2020Jan-S.suis-16_S16_L001
21301_NLR17	2020Jan-S.suis-17_S17_L001
21302_NLR18	2020Jan-S.suis-2_S2_L001
21303_NLR19	2020Jan-S.suis-23_S23_L001
21304_NLR20	2020Jan-S.suis-29_S29_L001
21305_NLR21	2020Jan-S.suis-30_S30_L001
21306_NLR22	2020Jan-S.suis-4_S4_L001
21307_NLR23	2020Jan-S.suis-5_S5_L001
21308_NLR24	2020Jan-S.suis-6_S6_L001
21309_NLR25	2957-16_S16_L001
21310_NLR26	2957-21_S21_L001
21311_NLR27	2957-24_S24_L001
21312_NLR28	2957-27_S27_L001
21313_NLR29	2957-31_S31_L001
21314_NLR30	2957-32_S32_L001
21315_NLR31	2957-37_S37_L001
21317_NLR33	2957-5_S5_L001
21319_NLR35	2972-4_S29_L001
21320_NLR36	4057-1_S1_L001
21321_NLR37	4057-13_S13_L001
21322_NLR38	4057-2_S2_L001
21323_NLR39	4057-22_S22_L001
21324_NLR40	4057-23_S23_L001
21325_NLR41	4057-29_S29_L001
21326_NLR42	4057-3_S3_L001
21327_NLR43	4057-30_S30_L001
21328_NLR44	4057-33_S33_L001
21329_NLR45	4057-58_S58_L001
21331_NLR47	4057-59_S59_L001
21332_NLR48	4057-74_S74_L001
21334_NLR50	4057-75_S75_L001
21335_NLS1	4057-76_S76_L001
21336_NLS2	4057-77_S77_L001
21337_NLS3	4057-78_S78_L001
21338_NLS4	4057-80_S80_L001
21340_NLS6	A-01-2-TT-02-SS-C3
21341_NLS7	A-01-2-TT-02-SS-C4
21342_NLS8	A-04-3-DR-01-SS-C5
21343_NLS9	A-04-3-TT-01-SS-C2
21344_NLS10	A-05-2-BL-01-SS-C2
21345_NLS11	A-05-4-BL-01-SS-C1
21348_NLS14	A-05-5-BL-01-SS-C1
21349_NLS15	A-05-5-BL-02-SS-C1
21350_NLS16	A-05-5-CS-01-SS-C2
21351_NLS17	A-05-5-CS-02-SS-C1
21352_NLS18	A-05-5-CS-02-SS-C2
21353_NLS19	A-05-5-CS-02-SS-C5
21356_NLS22	A-05-5-TT-01-SS-C1
21357_NLS23	A-05-5-TT-02-SS-C5
21358_NLS24	A-06-1-BL-02-SS-C1
21359_NLS25	A-06-2-BL-02-SS-C1
21360_NLS26	A-06-2-LN-02-SS-C1
21361_NLS27	A-07-3-BL-02-SS-C2
21364_NLS30	A-07-3-BL-02-SS-C3
21365_NLS31	A-07-3-BL-02-SS-C4
21366_NLS32	A-07-3-CS-02-SS-C1
21367_NLS33	A-07-3-TT-01-SS-C2
21368_NLS34	A-07-3-TT-01-SS-C3
21370_NLS36	A-07-3-TT-01-SS-C4
21371_NLS37	A-07-3-TT-02-SS-C1
21372_NLS38	A-07-3-TT-02-SS-C2
21373_NLS39	A-07-3-TT-02-SS-C3
21375_NLS41	A-07-3-TT-02-SS-C4
21377_NLS43	A-07-3-TT-02-SS-C5
21378_NLS44	A-08-1-TT-01-SS-C2
21379_NLS45	A-08-1-TT-01-SS-C3
21380_NLS46	A-08-2-DR-C2-SS-C2
21382_NLS48	A-09-1-TT-09-SS-C3
21383_NLS49	A-09-3-DR-01-SS-C1
21391_NLC7	A-09-6-LN-05-SS-C3
21393_NLC9	A-09-7-TT-04-SS-C1
21402_NLC18	A-09-7-TT-05-SS-C2
21413_NLC29	A-09-7-TT-05-SS-C3
19779_M101513_S1	A-09-8-LN-03-SS-C3
19780_M101565_S2	A-09-9-BL-01-SS-C1
19781_M101830_S3	A-09-9-BL-03-SS-C1
19782_M101866_S4	A-09-9-BL-03-SS-C2
19783_M101866_S5	A-09-9-TT-02-SS-C1
19784_M101866_S6	A-09-9-TT-02-SS-C3
19785_M102095_S7	A-09-9-TT-02-SS-C5
19786_M102327_S8	A-09-9-TT-04-SS-C1
19787_M102942_S9	A-09-9-TT-04-SS-C2
19788_M102942_S10	A-09-9-TT-04-SS-C4
19789_M102942_S11	F-01-1-TS-03-SS-C2
19790_M103642_S12	F-01-1-TS-08-SS-C1
19791_M103815_S13	F-01-2-DR-01-SS-C1
19792_M103866_S14	F-01-2-TS-01-SS-C1
19793_M103947_S15	F-01-2-TS-01-SS-C4
19794_M103947_S16	F-01-2-TS-01-SS-C5
19795_M104104_S17	F-01-2-TS-02-SS-C1
19796_M104104_S18	F-01-2-TS-03-SS-C3
19797_M104300_S19	F-01-2-TS-03-SS-C4
19798_M104300_S20	F-01-2-TS-07-SS-C4
19799_M104421_S21	F-01-2-TS-09-SS-C1
19800_M104576_S22	F-01-2-TS-10-SS-C1
19801_M104878_S23	F-01-2-TS-10-SS-C4
19802_M105040_S24	F-01-3-DR-01-SS-C2
19803_M105040_S25	F-01-3-TS-01-SS-C2
19805_M105237_S27	F-01-3-TS-01-SS-C3
19806_M105244_S28	F-01-3-TS-01-SS-C5
19807_M105244_S29	F-01-3-TS-02-SS-C3
19808_M105552_S30	F-01-3-TS-02-SS-C4
19809_M105623_S31	F-01-3-TS-03-SS-C2
19810_M105628_S32	F-01-3-TS-04-SS-C1
19811_M105690_S33	F-01-3-TS-04-SS-C5
19812_M105966_S34	F-01-3-TS-05-SS-C1
19814_M106199_S36	F-01-3-TS-05-SS-C4
19815_M106199_S37	F-01-3-TS-07-SS-C5
19816_M106252_S38	F-01-3-TS-08-SS-C1
19819_M106728_S41	F-01-3-TS-08-SS-C3
19820_M106729_S42	F-01-3-TS-09-SS-C4
19821_M106729_S43	F-01-3-TS-10-SS-C2
19822_M106729_S44	F-02-1-TS-01-SS-C5
19823_M106819_S45	F-02-1-TS-02-SS-C1
19824_M106898_S46	F-02-1-TS-02-SS-C3
19825_M107022_S47	F-02-1-TS-02-SS-C4
19826_M107147_S48	F-02-1-TS-03-SS-C1
19827_M107167_S49	F-02-1-TS-03-SS-C2
19828_M107306_S50	F-02-1-TS-03-SS-C3
19830_M101969_R2	F-02-1-TS-03-SS-C6
19834_M103246_R6	F-02-1-TS-04-SS-C2
19835_M103466_R7	F-02-1-TS-04-SS-C3
19838_M103466_R10	F-02-1-TS-04-SS-C4
19840_M103644_R12	F-02-1-TS-05-SS-C1
19848_M107687_R20	F-02-1-TS-07-SS-C3
19851_M107695_R23	F-02-1-TS-07-SS-C4
19852_M104890_R24	F-02-1-TS-07-SS-C5
19853_M104928_R25	F-02-1-TS-08-SS-C1
19858_M105281_R30	F-02-1-TS-08-SS-C2
19859_M105435_R31	F-02-1-TS-10-SS-C2
19860_M105455_R32	F-02-1-TS-10-SS-C4
19861_M105548_R33	F-02-1-TS-10-SS-C5
19862_M106003_R34	F-02-2-TS-01-SS-C1
19863_M106107_R35	F-02-2-TS-01-SS-C2
19865_M106387_R37	F-02-2-TS-01-SS-C4
19867_M106485_R39	F-02-2-TS-02-SS-C1
19869_M106931_R41	F-02-2-TS-02-SS-C4
19870_M106961_R42	F-02-2-TS-03-SS-C2
19871_M107169_R43	F-02-2-TS-03-SS-C3
19872_M107170_R44	F-02-2-TS-04-SS-C3
33173_Y2423	F-02-2-TS-05-SS-C1
33164_Y2125	F-02-2-TS-05-SS-C2
33144_Y0191	F-02-2-TS-05-SS-C3
33141_Y0473	F-02-2-TS-06-SS-C4
33139_Y0493	F-02-2-TS-06-SS-C5
33143_Y0471	F-02-2-TS-07-SS-C1
33181_Y2672	F-02-2-TS-07-SS-C4
33137_Y0497	F-02-2-TS-08-SS-C1
33135_Y0506	F-02-2-TS-09-SS-C1
33145_Y0509	F-02-2-TS-10-SS-C2
33146_Y0510	F-02-2-TS-10-SS-C3
33148_Y0515	F-02-3-DR-01-SS-C2
33149_Y0517	F-02-3-TS-01-SS-C2
33150_Y0518	F-02-3-TS-01-SS-C4
33152_Y1579	F-02-3-TS-01-SS-C5
33154_Y1590	F-02-3-TS-02-SS-C1
33155_Y1799	F-02-3-TS-02-SS-C3
33157_Y1965	F-02-3-TS-02-SS-C4
33170_Y2366	F-02-3-TS-03-SS-C3
33176_Y2573	F-02-3-TS-03-SS-C4
33179_Y2598	F-02-3-TS-04-SS-C1
33178_Y2590	F-02-3-TS-04-SS-C3
33182_Y2701	F-02-3-TS-05-SS-C4
33183_Y2715	F-02-3-TS-05-SS-C5
33156_Y1870	F-02-3-TS-06-SS-C1
33171_Y2378	F-02-3-TS-06-SS-C4
33162_Y2105	F-02-3-TS-07-SS-C3
33163_Y2123	F-02-3-TS-08-SS-C1
33180_Y2605	F-02-3-TS-08-SS-C3
33169_Y2316	F-02-3-TS-09-SS-C1
33136_Y0498	F-02-3-TS-09-SS-C5
33147_Y0514	F-02-3-TS-10-SS-C1
33151_Y0642	F-02-3-TS-10-SS-C2
33158_Y2002	F-02-3-TS-10-SS-C4
33159_Y2006	F-02-3-TS-10-SS-C5
33165_Y2126	F-03-3-DR-01-SS-C1
33167_Y2148	F-03-3-TS-01-SS-C2
33168_Y2167	F-03-3-TS-02-SS-C1
33174_Y2440	F-03-3-TS-02-SS-C5
33177_Y2585	F-03-3-TS-04-SS-C1
33184_Y2808	F-03-3-TS-04-SS-C4
33142_Y0472	F-03-3-TS-04-SS-C5
33153_Y1589	F-03-3-TS-05-SS-C5
33161_Y2019	F-03-3-TS-06-SS-C4
33172_Y2399	F-03-3-TS-07-SS-C3
33166_Y2136	F-03-3-TS-08-SS-C1
33175_Y2567	F-03-3-TS-09-SS-C1
22321_816-2D21	F-03-3-TS-09-SS-C5
22323_895-LCR	F-03-3-TS-10-SS-C2
22325_559-1D21	F-03-3-TS-10-SS-C4
22332_751-2D21	F-04-2-TS-01-SS-C1
6407	F-04-2-TS-01-SS-C2
90_1330	F-04-2-TS-01-SS-C4
A7	F-04-2-TS-02-SS-C1
BM407	F-04-2-TS-02-SS-C2
CS100322	F-04-2-TS-04-SS-C2
D9	F-04-2-TS-05-SS-C1
GZ1	F-04-2-TS-05-SS-C3
HA0609	F-04-2-TS-06-SS-C3
JS14	F-04-2-TS-06-SS-C4
LSM102	F-04-2-TS-07-SS-C1
NSUI002	F-04-2-TS-07-SS-C2
NSUI060	F-04-2-TS-07-SS-C5
P1_7	F-04-2-TS-08-SS-C1
S10	F-04-2-TS-08-SS-C2
S735	F-04-2-TS-08-SS-C4
SC070731	F-04-2-TS-08-SS-C5
SC19	F-04-2-TS-09-SS-C1
SC84	F-04-2-TS-09-SS-C4
SS12	F-04-2-TS-10-SS-C1
SS2_1	F-04-2-TS-10-SS-C2
ST1	F-04-2-TS-10-SS-C3
ST3	F-04-3-DR-01-SS-C1
T15	F-04-3-TS-01-SS-C2
YB51	F-04-3-TS-02-SS-C5
ZY05719	F-04-3-TS-04-SS-C2
0435-10_S10_L001	F-04-3-TS-04-SS-C3
0435-11_S11_L001	F-04-3-TS-04-SS-C4
0435-12_S12_L001	F-04-3-TS-04-SS-C5
0435-14_S14_L001	F-04-3-TS-06-SS-C4
0435-15_S15_L001	F-04-3-TS-06-SS-C5
0435-16_S16_L001	F-04-3-TS-07-SS-C2
0435-17_S17_L001	F-04-3-TS-07-SS-C4
0435-18_S18_L001	F-04-3-TS-07-SS-C5
0435-19_S19_L001	F-04-3-TS-08-SS-C5
0435-2_S2_L001	F-04-3-TS-09-SS-C4
0435-20_S20_L001	F-04-3-TS-09-SS-C5
0435-21_S21_L001	F-04-3-TS-10-SS-C5
0435-22_S22_L001	F-05-1-TS-01-SS-C4
0435-23_S23_L001	F-05-1-TS-02-SS-C4
0435-24_S24_L001	F-05-1-TS-04-SS-C2
0435-26_S26_L001	F-05-1-TS-05-SS-C1
0435-27_S27_L001	F-05-1-TS-06-SS-C2
0435-28_S28_L001	F-05-1-TS-07-SS-C2
0435-29_S29_L001	F-05-1-TS-08-SS-C3
0435-3_S3_L001	F-05-3-TS-01-SS-C1
0435-30_S30_L001	F-05-3-TS-01-SS-C2
0435-31_S31_L001	F-05-3-TS-01-SS-C4
0435-32_S32_L001	F-05-3-TS-01-SS-C5
0435-33_S33_L001	F-05-3-TS-02-SS-C1
0435-34_S34_L001	F-05-3-TS-02-SS-C2
0435-4_S4_L001	F-05-3-TS-02-SS-C5
0435-5_S5_L001	F-05-3-TS-03-SS-C2
0435-6_S6_L001	F-05-3-TS-03-SS-C3
0435-7_S7_L001	F-05-3-TS-03-SS-C4
0435-9_S9_L001	F-05-3-TS-03-SS-C5
108-100D_S95_L001	F-05-3-TS-04-SS-C1
108-101D_S96_L001	F-05-3-TS-04-SS-C4
108-19D_S19_L001	F-05-3-TS-04-SS-C5
108-20D_S20_L001	F-05-3-TS-05-SS-C1
108-22D_S21_L001	F-05-3-TS-05-SS-C3
108-23D_S22_L001	F-05-3-TS-05-SS-C4
108-24D_S23_L001	F-05-3-TS-07-SS-C1
108-30D_S29_L001	F-05-3-TS-07-SS-C3
108-31D_S30_L001	F-05-3-TS-07-SS-C4
108-32D_S31_L001	F-05-3-TS-07-SS-C5
108-34D_S33_L001	F-05-3-TS-08-SS-C1
108-35D_S34_L001	F-05-3-TS-08-SS-C2
108-36D_S35_L001	F-05-3-TS-08-SS-C4
108-37D_S36_L001	F-05-3-TS-08-SS-C5
108-38D_S37_L001	F-05-3-TS-09-SS-C1
108-39D_S38_L001	F-05-3-TS-09-SS-C2
108-40D_S39_L001	F-05-3-TS-09-SS-C3
108-42D_S41_L001	F-05-3-TS-09-SS-C5
108-43D_S42_L001	F-07-2-DR-01-SS-C3
108-47D_S46_L001	F-07-2-DR-01-SS-C4
108-48D_S47_L001	F-07-2-DR-01-SS-C5
108-49D_S48_L001	F-07-2-TS-02-SS-C1
108-52D_S50_L001	F-07-2-TS-03-SS-C2
108-54D_S51_L001	F-07-2-TS-03-SS-C5
108-56D_S53_L001	F-07-2-TS-05-SS-C2
108-57D_S54_L001	F-07-2-TS-06-SS-C1
108-58D_S55_L001	F-07-2-TS-06-SS-C2
108-59D_S56_L001	F-07-2-TS-06-SS-C3
108-60D_S57_L001	F-07-2-TS-06-SS-C4
108-61D_S58_L001	F-07-2-TS-06-SS-C5
108-62D_S59_L001	F-07-2-TS-10-SS-C4
108-64D_S61_L001	F-07-2-TS-10-SS-C5
108-75D_S70_L001	F-07-3-DR-01-SS-C1
108-77D_S72_L001	F-07-3-TS-01-SS-C1
108-78D_S73_L001	F-07-3-TS-01-SS-C2
108-79D_S74_L001	F-07-3-TS-01-SS-C4
108-80D_S75_L001	F-07-3-TS-05-SS-C1
108-81D_S76_L001	F-07-3-TS-05-SS-C2
108-83D_S78_L001	F-07-3-TS-05-SS-C4
108-85D_S80_L001	F-07-3-TS-06-SS-C1
108-89D_S84_L001	F-07-3-TS-06-SS-C2
108-98D_S93_L001	F-07-3-TS-07-SS-C1
108-99D_S94_L001	F-07-3-TS-07-SS-C3
1236-82_S82_L001	F-07-3-TS-08-SS-C1
1236-83_S83_L001	F-07-3-TS-09-SS-C3
1237-10_S10_L001	F-07-3-TS-09-SS-C4
1237-14_S14_L001	F-07-3-TS-09-SS-C5
1237-15_S15_L001	F-07-3-TS-10-SS-C1
1237-17_S17_L001	F-08-2-DR-01-SS-C1
1237-19_S19_L001	F-08-2-DR-01-SS-C2
1237-20_S20_L001	F-08-2-TS-02-SS-C5
1237-21_S21_L001	F-08-2-TS-08-SS-C1
1237-22_S22_L001	F-08-2-TS-09-SS-C3
1237-24_S24_L001	F-08-2-TS-10-SS-C2
1237-25_S25_L001	F-08-2-TS-10-SS-C3
1237-26_S26_L001	F-08-2-TS-10-SS-C4
1237-27_S27_L001	F-08-2-TS-10-SS-C5
1237-28_S28_L001	F-08-3-TS-02-SS-C2
1237-29_S29_L001	F-08-3-TS-02-SS-C4
1237-30_S30_L001	F-08-3-TS-05-SS-C2
1237-31_S31_L001	F-08-3-TS-05-SS-C3
1237-32_S32_L001	F-08-3-TS-05-SS-C5
1237-33_S33_L001	F-08-3-TS-06-SS-C1
1237-34_S34_L001	F-08-3-TS-09-SS-C2
1237-35_S35_L001	F-08-3-TS-09-SS-C5
1237-36_S36_L001	F-08-3-TS-10-SS-C1
1237-37_S37_L001	F-08-3-TS-10-SS-C2
1237-38_S38_L001	F-09-1-TS-02-SS-C2
1237-39_S39_L001	F-09-1-TS-02-SS-C4
1237-40_S40_L001	F-09-1-TS-03-SS-C4
1237-41_S41_L001	F-09-1-TS-04-SS-C1
1237-43_S43_L001	F-09-1-TS-04-SS-C3
1237-6_S6_L001	F-09-1-TS-05-SS-C2
1237-7_S7_L001	F-09-1-TS-05-SS-C4
1237-8_S8_L001	F-09-1-TS-06-SS-C2
2020Jan-S.suis-10_S10_L001	F-09-1-TS-06-SS-C3
2020Jan-S.suis-11_S11_L001	F-09-1-TS-06-SS-C4
2020Jan-S.suis-12_S12_L001	F-09-1-TS-08-SS-C2
2020Jan-S.suis-13_S13_L001	F-09-1-TS-08-SS-C3
2020Jan-S.suis-14_S14_L001	F-09-1-TS-09-SS-C2
2020Jan-S.suis-18_S18_L001	F-09-1-TS-09-SS-C3
2020Jan-S.suis-24_S24_L001	F-09-2-DR-01-SS-C1
2020Jan-S.suis-25_S25_L001	F-09-2-TS-01-SS-C1
2020Jan-S.suis-26_S26_L001	F-09-2-TS-04-SS-C2
2020Jan-S.suis-27_S27_L001	F-09-2-TS-04-SS-C3
2020Jan-S.suis-28_S28_L001	F-09-2-TS-05-SS-C4
2020Jan-S.suis-31_S31_L001	F-09-2-TS-07-SS-C1
2020Jan-S.suis-32_S32_L001	F-09-2-TS-07-SS-C2
2020Jan-S.suis-33_S33_L001	F-09-2-TS-07-SS-C4
2020Jan-S.suis-34_S34_L001	F-09-2-TS-08-SS-C1
2020Jan-S.suis-35_S35_L001	F-09-2-TS-08-SS-C2
2020Jan-S.suis-36_S36_L001	F-09-2-TS-08-SS-C5
2020Jan-S.suis-37_S37_L001	F-09-2-TS-10-SS-C1
2020Jan-S.suis-68_S67_L001	F-09-2-TS-10-SS-C4
2020Jan-S.suis-69_S68_L001	F-09-3-DR-01-SS-C3
2020Jan-S.suis-7_S7_L001	F-09-3-TS-01-SS-C1
2020Jan-S.suis-70_S69_L001	F-09-3-TS-01-SS-C5
2020Jan-S.suis-71_S70_L001	F-09-3-TS-04-SS-C3
2020Jan-S.suis-74_S73_L001	F-09-3-TS-05-SS-C2
2020Jan-S.suis-8_S8_L001	F-09-3-TS-05-SS-C5
2020Jan-S.suis-9_S9_L001	F-09-3-TS-06-SS-C3
2957-1_S1_L001	F-09-3-TS-07-SS-C1
2957-10_S10_L001	F-09-3-TS-08-SS-C5
2957-11_S11_L001	F-09-3-TS-09-SS-C1
2957-12_S12_L001	F-09-3-TS-09-SS-C3
2957-13_S13_L001	F-09-3-TS-09-SS-C5
2957-15_S15_L001	F-11-1-TS-03-SS-C3
2957-17_S17_L001	F-11-1-TS-03-SS-C5
2957-2_S2_L001	F-11-1-TS-05-SS-C1
2957-20_S20_L001	F-11-1-TS-05-SS-C2
2957-22_S22_L001	F-11-1-TS-08-SS-C1
2957-23_S23_L001	F-11-1-TS-08-SS-C3
2957-25_S25_L001	F-11-2-TS-01-SS-C1
2957-26_S26_L001	F-11-2-TS-03-SS-C1
2957-28_S28_L001	F-11-2-TS-04-SS-C1
2957-29_S29_L001	F-11-2-TS-04-SS-C3
2957-3_S3_L001	F-11-2-TS-05-SS-C2
2957-30_S30_L001	F-11-2-TS-05-SS-C3
2957-33_S33_L001	F-11-2-TS-05-SS-C5
2957-34_S34_L001	F-11-2-TS-06-SS-C5
2957-35_S35_L001	F-11-2-TS-08-SS-C1
2957-36_S36_L001	F-11-2-TS-08-SS-C4
2957-39_S39_L001	F-11-2-TS-08-SS-C5
2957-4_S4_L001	F-11-2-TS-09-SS-C1
2957-40_S40_L001	F-11-2-TS-10-SS-C2
2957-41_S41_L001	F-11-2-TS-10-SS-C3
2957-43_S43_L001	F-11-2-TS-10-SS-C5
2957-50_S50_L001	F-11-3-DR-01-SS-C1
2957-6_S6_L001	F-11-3-DR-01-SS-C2
2957-7_S7_L001	F-11-3-DR-01-SS-C4
2957-8_S8_L001	F-11-3-TS-01-SS-C1
2957-9_S9_L001	F-11-3-TS-01-SS-C3
2972-1_S26_L001	F-11-3-TS-01-SS-C4
2972-2_S27_L001	F-11-3-TS-01-SS-C5
2972-3_S28_L001	F-11-3-TS-02-SS-C1
2972-5_S30_L001	F-11-3-TS-02-SS-C2
4057-10_S10_L001	F-11-3-TS-03-SS-C1
4057-11_S11_L001	F-11-3-TS-03-SS-C2
4057-12_S12_L001	F-11-3-TS-07-SS-C1
4057-14_S14_L001	F-12-1-TS-07-SS-C1
4057-15_S15_L001	F-12-1-TS-08-SS-C1
4057-16_S16_L001	F-12-1-TS-09-SS-C2
4057-17_S17_L001	F-12-1-TS-09-SS-C4
4057-18_S18_L001	F-12-2-DR-01-SS-C1
4057-19_S19_L001	F-12-2-DR-01-SS-C2
4057-20_S20_L001	F-12-2-TS-02-SS-C4
4057-21_S21_L001	F-12-2-TS-05-SS-C5
4057-24_S24_L001	F-12-2-TS-06-SS-C5
4057-25_S25_L001	F-12-2-TS-08-SS-C2
4057-26_S26_L001	F-12-2-TS-08-SS-C3
4057-27_S27_L001	F-12-2-TS-09-SS-C5
4057-28_S28_L001	F-12-3-DR-03-SS-C3
4057-31_S31_L001	F-12-3-DR-03-SS-C4
4057-32_S32_L001	F-12-3-DR-04-SS-C4
4057-34_S34_L001	F-12-3-TS-02-SS-C1
4057-35_S35_L001	F-12-3-TS-03-SS-C2
4057-36_S36_L001	F-12-3-TS-04-SS-C1
4057-38_S38_L001	F-12-3-TS-04-SS-C2
4057-39_S39_L001	F-12-3-TS-04-SS-C3
4057-4_S4_L001	F-12-3-TS-04-SS-C4
4057-40_S40_L001	F-12-3-TS-04-SS-C5
4057-41_S41_L001	F-12-3-TS-05-SS-C1
4057-42_S42_L001	F-12-3-TS-06-SS-C1
4057-43_S43_L001	F-12-3-TS-06-SS-C2
4057-45_S45_L001	F-12-3-TS-06-SS-C3
4057-46_S46_L001	F-12-3-TS-06-SS-C4
4057-47_S47_L001	F-12-3-TS-07-SS-C3
4057-48_S48_L001	F-12-3-TS-07-SS-C4
4057-49_S49_L001	F-12-3-TS-07-SS-C5
4057-5_S5_L001	F-12-3-TS-08-SS-C2
4057-50_S50_L001	F-12-3-TS-10-SS-C3
4057-51_S51_L001	F-12-3-TS-10-SS-C5
4057-52_S52_L001	F-13-1-TS-01-SS-C2
4057-54_S54_L001	F-13-1-TS-02-SS-C1
4057-55_S55_L001	F-13-1-TS-02-SS-C3
4057-56_S56_L001	F-13-2-TS-01-SS-C4
4057-57_S57_L001	F-13-2-TS-02-SS-C2
4057-6_S6_L001	F-13-2-TS-02-SS-C4
4057-60_S60_L001	F-13-3-DR-01-SS-C1
4057-61_S61_L001	F-13-3-DR-01-SS-C5
4057-62_S62_L001	F-14-1-TS-01-SS-C1
4057-63_S63_L001	F-14-1-TS-03-SS-C1
4057-64_S64_L001	F-14-3-TS-01-SS-C1
4057-65_S65_L001	F-14-3-TS-01-SS-C2
4057-66_S66_L001	F-14-3-TS-01-SS-C3
4057-67_S67_L001	F-14-3-TS-01-SS-C4
4057-68_S68_L001	F-14-3-TS-01-SS-C5
4057-69_S69_L001	F-14-3-TS-03-SS-C2
4057-7_S7_L001	F-15-1-TS-03-SS-C1
4057-70_S70_L001	F-15-1-TS-03-SS-C2
4057-71_S71_L001	F-15-1-TS-03-SS-C3
4057-72_S72_L001	F-16-1-TS-03-SS-C1
4057-73_S73_L001	F-16-1-TS-03-SS-C3
4057-79_S79_L001	F-16-1-TS-03-SS-C4
4057-8_S8_L001	F-16-3-DR-01-SS-C1
4057-82_S82_L001	F-16-3-DR-01-SS-C2
4057-9_S9_L001	F-16-3-DR-01-SS-C3
A-08-1-TT-01-SS-C4	F-16-3-DR-01-SS-C4
SS113	F-16-3-DR-01-SS-C5
ERR1055550	F-16-3-TS-01-SS-C1
ERR1055551	F-16-3-TS-01-SS-C2
ERR1055552	F-16-3-TS-01-SS-C3
ERR1055553	F-16-3-TS-01-SS-C4
ERR1055554	F-16-3-TS-01-SS-C5
ERR1055555	F-16-3-TS-02-SS-C1
ERR1055556	F-16-3-TS-02-SS-C3
ERR1055557	F-16-3-TS-03-SS-C4
ERR1055558	F-16-3-TS-04-SS-C3
ERR1055559	F-17-2-TS-02-SS-C3
ERR1055560	F-17-2-TS-02-SS-C4
ERR1055561	F-17-2-TS-02-SS-C5
ERR1055562	F-17-2-TS-04-SS-C3
ERR1055563	F-17-2-TS-06-SS-C1
ERR1055564	F-17-2-TS-07-SS-C5
ERR1055565	F-17-3-DR-01-SS-C1
ERR1055566	F-17-3-DR-01-SS-C3
ERR1055567	F-17-3-TS-01-SS-C4
ERR1055568	F-17-3-TS-02-SS-C3
ERR1055569	F-17-3-TS-02-SS-C5
ERR1055570	F-17-3-TS-03-SS-C1
ERR1055571	F-17-3-TS-03-SS-C4
ERR1055572	F-17-3-TS-04-SS-C2
ERR1055573	F-17-3-TS-04-SS-C3
ERR1055574	F-17-3-TS-04-SS-C4
ERR1055575	F-17-3-TS-04-SS-C5
ERR1055576	F-17-3-TS-06-SS-C2
ERR1055577	F-17-3-TS-06-SS-C5
ERR1055579	F-27-1-TS-01-SS-C1
ERR1055580	F-27-1-TS-02-SS-C5
ERR1055581	F-27-1-TS-06-SS-C4
ERR1055582	F-27-1-TS-07-SS-C1
ERR1055583	F-27-1-TS-07-SS-C2
ERR1055584	F-27-1-TS-08-SS-C2
ERR1055585	F-27-1-TS-08-SS-C3
ERR1055586	F-27-2-TS-03-SS-C3
ERR1055587	F-27-2-TS-04-SS-C2
ERR1055588	F-27-3-DR-01-SS-C1
ERR1055589	F-27-3-TS-03-SS-C5
ERR1055590	F-28-1-TS-01-SS-C1
ERR1055591	F-28-1-TS-01-SS-C2
ERR1055592	F-28-1-TS-01-SS-C3
ERR1055593	F-28-1-TS-03-SS-C1
ERR1055594	F-28-1-TS-03-SS-C4
ERR1055596	F-28-2-TS-01-SS-C3
ERR1055597	F-28-2-TS-02-SS-C1
ERR1055598	F-28-2-TS-02-SS-C3
ERR1055599	F-28-2-TS-02-SS-C5
ERR1055601	F-28-2-TS-03-SS-C1
ERR1055602	F-28-2-TS-03-SS-C2
ERR1055603	F-28-2-TS-03-SS-C3
ERR1055604	F-28-2-TS-05-SS-C3
ERR1055605	F-28-2-TS-05-SS-C4
ERR1055606	F-28-2-TS-06-SS-C4
ERR1055607	F-28-2-TS-06-SS-C5
ERR1055608	F-28-2-TS-07-SS-C1
ERR1055609	F-28-2-TS-07-SS-C2
ERR1055610	F-28-2-TS-07-SS-C3
ERR1055611	F-28-2-TS-07-SS-C5
ERR1055612	SS001
ERR1055613	SS002
ERR1055614	SS003
ERR1055615	SS004
ERR1055616	SS005
ERR1055617	SS006
ERR1055618	SS007
ERR1055619	SS008
ERR1055620	SS009
ERR1055621	SS010
ERR1055622	SS011
ERR1055623	SS012
ERR1055624	SS013
ERR1055625	SS014
ERR1055626	SS015
ERR1055627	SS016
ERR1055628	SS017
ERR1055629	SS018
ERR1055630	SS019
ERR1055631	SS020
ERR1055632	SS021
ERR1055633	SS023
ERR1055634	SS024
ERR1055635	SS025
ERR1055636	SS026
ERR1055637	SS027
ERR1055638	SS028
ERR1055639	SS029
ERR1055640	SS030
ERR1055641	SS031
ERR1055642	SS032
ERR1055643	SS033
ERR1055644	SS034
ERR1055645	SS035
ERR1055646	SS036
ERR1055647	SS037
01ZN-ST222	SS038
01ZN-TG183	SS039
01ZN-TG187	SS040
01ZN-TG189	SS041
BM178a	SS042
BM190a	SS043
BM191a	SS044
BM197a	SS045
BM198a	SS046
BM203a	SS047
BM209a	SS048
BM211a	SS049
BM213a	SS050
BM216a	SS051
BM224C	SS053
BM228C	SS054
BM231a	SS055
BM237a	SS056
BM241a	SS057
BM251C	SS058
BM253a	SS059
BM257a	SS060
BM264a	SS061
BM272C	SS062
BM278a	SS063
BM303a	SS064
BM308a	SS065
BM315C	SS066
BM321C	SS067
BM329B	SS068
BM334B	SS069
BM345B	SS070
BM346B	SS071
BM357B	SS072
BM358a	SS073
BM362a	SS074
BM366a	SS075
BM373a	SS076
BM411a	SS077
BM418a	SS078
BM424a	SS079
BM436a	SS080
BM441a	SS081
BM444a	SS082
BM452C	SS083
BM460	SS085
BM461	SS086
BM465	SS087
BM466	SS088
BM471	SS089
BM478	SS090
CTU02SS-DN025	SS091
CTU02SS-DN026	SS092
EN003	SS093
EN010	SS094
EN0114	SS095
EN015	SS096
EN020	SS097
EN023	SS098
EN024	SS100
EN031	SS101m
EN044	SS102m
EN050	SS103
EN068	SS104
EN124	SS105
EN170	SS106
EN171	SS107
EN177	SS108
EN191	SS109
EN251	SS111
EN253	SS112
EN264	SS114
EN271	SS115
EN281	SS116
EN314	SS117
EN326	SS118
EN330	SS119
EN370	SS120
EN399	SS121
EN506	SS123
EN507	SS124
EN508	SS125
EN515	SS126
EN633	SS127
EN636	SS128
EN652	SS129
EN660	SS130
FX109	SS132
FX14	SS133
FX147_3	SS134
FX18	SS135
FX184_2	SS136
FX211	SS137
FX22	SS138
FX230	SS139
FX275	SS140
FX28_2	SS141
FX328_4	SS142
FX336_2	SS143
FX40_1	SS144
FX415_6	SS146
FX419	SS147
FX428_1	SS149
FX431	SS150
FX478	SS151
FX483_3	SS152
FX50_2	SS153
FX501	SS154
FX507_1	SS155
FX51_2	SS156
FX527_2	SS157
FX535_2	SS158
FX540_1	SS159
FX543_1	SS160
FX59_4	SS161
FX73_1	SS162
FX74	SS163
FX77_1	SS165
FX90_2	SS166
SS101	SS167
SS102	SS168
SS13	SS169
SS14	SS170
SS15	SS171
SS16	SS172
SS17	SS173
SS19	SS174
SS20	SS175
SS21	SS176
SS22	SS177
SS23	SS178
SS24	SS179
SS25	SS180
SS26	SS181
SS27	SS182
SS28	SS183
SS29	SS184
SS30	SS185
SS31	SS186
SS32	SS188
SS33	SS189
SS35	SS190
SS36	SS191
SS37	SS192
SS38	SS193
SS40	SS194
SS44	SS195
SS46	SS196
SS47	SS197
SS61	SS198
SS65	SS199
SS69	SS200
SS73	SS201
SS74	SS202
SS76	SS203
SS78	SS204
SS79	SS205
SS81	SS206
SS82	SS207
SS83	SS208
SS84	SS209
SS85	SS210
SS87	SS212
SS97	SS213
SS99	SS214
VS2903	SS215
VS2923	SS216
VS2979	SS217
VS3121	SS218
VS329	SS219
VS3309	SS220
VS3466	SS221
VS3513	SS222
VS3517	SS223
VS3537	SS224
VS3543	SS225
VS3569	SS226
VS3575	SS227
VS3587	SS228
VS3640	SS229
VS3699	SS230
VS3709	SS231
VS3756	SS232
VS3804	SS233
VS3861	SS234
VS3865	SS235
VS3878	SS236
VS3881	SS237
VS3886	SS238
VS3888	SS239
635_9C	SS240
684_11B	SS241
684_25C	SS242
684_3C	SS243
684_5B	ERR1055578
684_6A	ERR1055595
714_14B	ERR1055600
714_15A	083_13A
LOLA-SS001	083_15B
LOLA-SS002	083_17A
LOLA-SS003	083_17B
LOLA-SS004	083_17C
LOLA-SS005	083_19A
LOLA-SS006	083_1A
LOLA-SS008	083_1C
LOLA-SS009	083_22A
LOLA-SS010	083_24C
LOLA-SS011	083_25C
LSS1	083_2A
LSS100	083_2B
LSS2	083_3A
LSS20	083_3B
LSS21	125_1A
LSS22	270_11A
LSS24	270_16A
LSS25	270_19C
LSS26	270_1B
LSS28	270_21B
LSS29	270_21C
LSS3	270_23C
LSS34	270_24B
LSS35	270_6A
LSS4	359_6B
LSS5	427_17B
LSS50	427_17C
LSS51	427_5B
LSS56	427_7C
LSS61	632_4A
LSS62	632_6A
LSS63	632_6B
LSS67	632_6C
LSS68	632_7B
LSS70	632_7C
LSS71	632_9A
LSS72	632_9C
LSS73	635_10C
LSS74	635_11B
LSS76	635_3A
LSS77	635_5A
LSS83	635_6B
LSS84	635_6C
LSS85	635_8C
LSS86	635_9A
LSS87	684_10A
LSS89	684_11C
LSS94	684_12A
LSS97	684_12B
LSS98	684_12C
SS1000	684_13A
SS1001	684_13C
SS1002	684_14B
SS1004	684_14C
SS1005	684_15B
SS1006	684_16A
SS1007	684_17A
SS1008	684_17C
SS1009	684_18A
SS1010	684_18B
SS1011	684_18C
SS1012	684_19B
SS1014	684_1B
SS1015	684_20A
SS1016	684_20C
SS1017	684_21A
SS1018	684_21C
SS1021	684_24C
SS1022	684_2A
SS1023	684_3A
SS1024	684_3B
SS1025	684_4A
SS1026	684_5A
SS1027	684_6B
SS1029	684_6C
SS1030	684_7A
SS1032	684_7C
SS1033	684_8A
SS1034	684_8C
SS1035	684_9B
SS1036	714_19B
SS1037	714_21C
SS1038	714_3A
SS1039	714_5C
SS1040	714_7B
SS1041	784_10A
SS1042	784_10B
SS1043	784_15B
SS1048	784_16B
SS1051	784_17C
SS1052	784_18B
SS1053	784_18C
SS1054	784_1A
SS1055	784_20A
SS1057	784_21A
SS1058	784_23B
SS1061	784_23C
SS1063	784_24A
SS1064	784_24B
SS1065	784_2C
SS1066	784_3A
SS1070	784_3B
SS1072	784_4B
SS1073	784_5C
SS967	784_6A
SS969	784_7A
SS970	784_7B
SS972	784_8B
SS973	784_9A
SS974	876_15B
SS976	876_15C
SS979	876_19A
SS982	876_1A
SS983	876_20A
SS987	876_21B
SS989	876_2A
SS991	876_3B
SS992	876_6C
SS994	LOLA-SS007
SS995	LSS10
SS996	LSS11
SS998	LSS12
SS999	LSS13
SS_0179	LSS15
SS_0191	LSS16
SS_0192	LSS17
SS_0207	LSS18
SS_0812	LSS19
SS_0832	LSS23
SS_0857	LSS27
SS_0858	LSS30
SS_0859	LSS31
SS_0862	LSS32
SS_0863	LSS33
SS_0869	LSS36
SS_0889	LSS37
SS_0890	LSS38
SS_0942	LSS39
SS_0944	LSS40
SS_1024-1	LSS41
SS_1044	LSS42
SS_1358	LSS43
SS_2283	LSS44
SS_2355	LSS47
SRR7369571	LSS48
SRR7369572	LSS49
SRR7369575	LSS52
SRR7369576	LSS53
SRR7369579	LSS54
SRR7369580	LSS55
SRR7369582	LSS57
SRR7369583	LSS58
SRR7369585	LSS59
SRR7369586	LSS6
SRR7369587	LSS60
SRR7369588	LSS64
SRR7369589	LSS65
SRR7369590	LSS66
SRR7369591	LSS69
SRR7369592	LSS7
SRR7369594	LSS75
SRR7369595	LSS78
SRR7369596	LSS79
SRR7369598	LSS8
SRR7369600	LSS80
SRR7369601	LSS81
SRR7369603	LSS82
SRR7369604	LSS88
SRR7369606	LSS9
SRR7369608	LSS90
SRR7369609	LSS91
SRR7369611	LSS92
SRR7369612	LSS95
SRR7369613	LSS96
SRR7369614	LSS99
SRR7369615	SS1003
SRR7369616	SS1013
SRR7369617	SS1028
SRR7369618	SS1046
SRR7369619	SS1056
SRR7369620	SS1062
SRR7369621	SS1067
SRR7369622	SS975
SRR7369623	SS981
SRR7369624	SS985
SRR7369625	SS986
SRR7369626	SS993
SRR7369627	SS997
SRR7369628	SS_0013
SRR7369629	SS_0015
SRR7369630	SS_0025
SRR7369631	SS_0030
SRR7369632	SS_0031
SRR7369633	SS_0036
SRR7369634	SS_0052
SRR7369635	SS_0053
SRR7369636	SS_0061
SRR7369637	SS_0073
SRR7369638	SS_0077
SRR7369639	SS_0081
SRR7369641	SS_0082
SRR7369642	SS_0083
SRR7369643	SS_0111
SRR7369644	SS_0123
SRR7369645	SS_0138
SRR7369647	SS_0139
SRR7369648	SS_0142
SRR7369649	SS_0143
SRR7369650	SS_0148
SRR7369651	SS_0166
SRR7369652	SS_0180
SRR7369653	SS_0183
SRR7369654	SS_0189
SRR7369655	SS_0217
SRR7369656	SS_0262
SRR7369657	SS_0324
SRR7369658	SS_0326
SRR7369659	SS_0347
SRR7369660	SS_0350
SRR7369663	SS_0355
SRR7369664	SS_0356
SRR7369665	SS_0378
SRR7369666	SS_0393
SRR7369667	SS_0424-1
SRR7369670	SS_0614
SRR7369671	SS_0615
SRR7369673	SS_0629
SRR7369674	SS_0635
SRR7369675	SS_0639
SRR7369676	SS_0649
SRR7369677	SS_0666
SRR7369678	SS_0667
SRR7369679	SS_0676
SRR7369680	SS_0681
SRR7369681	SS_0707
SRR7369684	SS_0712
SRR7369685	SS_0754
SRR7369687	SS_0768
SRR7369688	SS_0786
SRR7369689	SS_0789
SRR7369690	SS_0796
SRR7369691	SS_0797
SRR7369692	SS_0801
SRR7369693	SS_0803
SRR7369695	SS_0805
SRR7369696	SS_0810
SRR7369697	SS_0811
SRR7369699	SS_0849
SRR7369700	SS_0893
SRR7369701	SS_0895
SRR7369702	SS_0899
SRR7369703	SS_0900
SRR7369704	SS_0907
SRR7369705	SS_0927
SRR7369706	SS_0939
SRR7369709	SS_0949
SRR7369710	SS_0955
SRR7369712	SS_0957
SRR7369713	SS_0963
SRR7369714	SS_0964
SRR7369715	SS_0965
SRR7369716	SS_0966
SRR7369717	SS_0969
SRR7369718	SS_0970
1126699	SS_0985
1148794	SS_1008
1231255	SS_1012
1462648	SS_1034
1463646	SS_1047
1464747	SS_1050
1464749	SS_1051
1465473	SS_1052
1475186	SS_1053
1477528	SS_1059
1478991	SS_1060
1481256	SS_1069
1481257	SS_1070
1491188	SS_1076
1493634	SS_1100
1506978	SS_1140
1508445	SS_1141-1
1521251	SS_1164
1588531	SS_1170
1596165	SS_1171
1596201	SS_1176
1596217	SS_1180
1597776	SS_1188
1597778	SS_1194
1600268	SS_1200
1601399	SS_1214
1601827	SS_1215
1602949	SS_1219
1602951	SS_1225
1602954	SS_1247
1602956	SS_1251
1603813	SS_1259
1606517	SS_1261
1606529	SS_1262
1607743	SS_1263
1607744	SS_1264
1610743	SS_1267
1611505	SS_1276
1615460	SS_1279
1615461	SS_1313
1628823	SS_1314
1633180	SS_1317
1636820	SS_1318
1637946	SS_1324
1644048	SS_1342
1650131	SS_1356
1650132	SS_1360
1651929	SS_1367
1652716	SS_1369
1654537	SS_1380
1656890	SS_1381
1659834	SS_1383
1661949	SS_1416
1665814	SS_1496
1666725	SS_1721
1666727	SS_1722
1667796	SS_1781
1801887	SS_1782
00-3638-4B	SS_1783
3.ARTICULATION	SS_1953
3.CEREBRO	SS_1961
4.2CEREBRO	SS_1982
4.ARTICULATION	SS_2010
87-4647	SS_2039
88-5454A	SS_2041
89-1591	SS_2049-1
89-1824	SS_2052
89-4004	SS_2070
89-4223	SS_2080
89-5046	SS_2089
89-5189	SS_2100
89-6891-2	SS_2101
90-2741-7	SS_2151
90-4582	SS_2169
90-546	SS_2187
91-1174	SS_2203-1
91-173B-752	SS_2214
91-175B-2156	SS_2215
91-178-2215	SS_2219
91-178-2469	SS_2231
92-1130	SS_2233
92-2402-1119	SS_2254
93-1320	SS_2256
93-2042-4514	SS_2261
94-8576-4887	SS_2440
99-C561-8614-2	SS_2464
BE4B3-2A	SS_2481
CF2D3-2E	SS_2737
CF2D3-4A	SS_2741
D15-036307	SS_2761
D15-036308	SS_2764
D15-036753	SS_2795
D15-036755	SS_2797
D15-037100	SS_2828
D15-037104	SS_2829
D15-049887	SS_2838
D15-055799	SS_2843
D16-010263	SS_2873
D16-010378	SS_3096
EJ2T3-1A	SS_3099
EJ2T3-1B	SRR7369573
EJ2T3-2A	SRR7369574
EJ2T3-2B	SRR7369577
EJ2T3-2C	SRR7369578
EJ2T3-2D	SRR7369581
EJ2T3-2E	SRR7369593
EJ2T3-3B	SRR7369597
MA4T3-2B	SRR7369599
MA4T3-3A	SRR7369602
MA4T3-3B	SRR7369607
MA4T3-4C	SRR7369610
MF1S3-4a_LW	SRR7369640
MY1C3-1A	SRR7369646
MY1C3-1B	SRR7369661
MY1C3-2B	SRR7369662
MY1C3-2C	SRR7369668
MY1C3-3C	SRR7369669
MZ1B3-4A	SRR7369682
MZ1B3-4B	SRR7369683
MZ1B3-4C	SRR7369686
MZ1B3-4D	SRR7369698
NH1E3-10A	SRR7369707
NH1E3-10B	SRR7369711
TWLWHOG	1080671
VALENCIA_ST2	1093404
VALENCIA_ST6	1112943
TMW_SS001	1129711
TMW_SS002	1145478
TMW_SS003	1152130
TMW_SS004	1158584
TMW_SS005	1160410
TMW_SS006	1162351
TMW_SS007	1165977
TMW_SS009	1171239
TMW_SS010	1193601
TMW_SS011	1197165
TMW_SS012	1197378
TMW_SS013	1209618
TMW_SS014	1230091
TMW_SS015	1231073
TMW_SS016	1248867
TMW_SS017	1269330
TMW_SS018	1270935
TMW_SS019	1348170
TMW_SS022	1378494
TMW_SS023	1442765
TMW_SS025	1456898
TMW_SS026	1466571
TMW_SS027	1481965
TMW_SS029	1494500
TMW_SS031	1495917
TMW_SS032	1505307
TMW_SS033	1506989
TMW_SS036	1514647
TMW_SS038	1552750
TMW_SS039	1602952
TMW_SS040	1614720
TMW_SS041	1615892
TMW_SS042	1621705
TMW_SS043	1622145
TMW_SS044	1665815
TMW_SS046	1671154
TMW_SS047	1803662
TMW_SS048	11.CEREBRO
TMW_SS049	12.CEREBRO
TMW_SS051	13.CEREBRO
TMW_SS052	88-2775
TMW_SS053	88-4127
TMW_SS054	89-289
TMW_SS055	89-5197
TMW_SS056	89-88-422
TMW_SS057	90-3615-2
TMW_SS058	90-4400
TMW_SS059	90-4517-4
TMW_SS060	94-1713
TMW_SS061	94-2571
TMW_SS062	94-3370-6480
TMW_SS063	BE4B3-2B
TMW_SS064	BE4B3-4A
TMW_SS065	BE4B3-4B
TMW_SS066	BH3D7-4E
TMW_SS067	CF2D3-1A
TMW_SS069	CF2D3-1B
TMW_SS070	CF2D3-1C
TMW_SS071	CF2D3-2C
TMW_SS072	CF2D3-2D
TMW_SS073	CF2D3-4B
TMW_SS074	CF2D3-4C
TMW_SS076	CF2D3-4D
TMW_SS077	CG3S3-2A
TMW_SS079	CG3S3-2B
TMW_SS080	D15-036840
TMW_SS081	D15-049776
TMW_SS082	D15-061569
TMW_SS083	D16-009258
TMW_SS084	D16-010262
TMW_SS085	D16-017871
TMW_SS086	MA4T3-1A
TMW_SS087	MA4T3-1B
TMW_SS089	MA4T3-3C
TMW_SS090	MA4T3-4A
TMW_SS092	MA4T3-4B
TMW_SS093	MA4T3-4D
TMW_SS094	ME1D3-3A
TMW_SS095	MF1S3-4a_SG
TMW_SS096	MG2C3-3D
TMW_SS097	MY1C3-3A
TMW_SS098	NH1E3-9A
TMW_SS099	NH1E3-9C
TMW_SS100	NH1E3-9D
TMW_SS101	P83-3336
TMW_SS102	VALENCIA_ST4
TMW_SS103	TMW_SS008
TMW_SS104	TMW_SS020
TMW_SS105	TMW_SS021
	TMW_SS024
	TMW_SS034
	TMW_SS035
	TMW_SS037
	TMW_SS045
	TMW_SS050
	TMW_SS075
	TMW_SS078
	TMW_SS088
	TMW_SS091
	TMW_SS106
	TMW_SS107
	TMW_SS108
	TMW_SS109
	TMW_SS110
	TMW_SS111
	TMW_SS112
	TMW_SS113
	TMW_SS114
	TMW_SS115
	TMW_SS116
	TMW_SS117
	TMW_SS118
	TMW_SS119
	3518_Vietnamese_Pig
	3519_Vietnamese_Pig
	3521_Vietnamese_Pig
	3523_Vietnamese_Pig
	3524_Vietnamese_Pig
	3526_Vietnamese_Pig
	3530_Vietnamese_Pig

[truncated: 19 more sheets: Table S10, Table S11, Table S12, Table S13, Table S14, Table S15, Table S16, Table S17, Table S18, Table S19, Table S20, Table S21, Table S22, Table S23, Table S24, Table S25, Table S26, Table S27, Table S28]
